# Supplementary material for: Heritability and responses to high fat diet of plasma lipidomics in a twin study
Source: Sci Rep. 2017 Jun 16;7:3750. doi: 10.1038/s41598-017-03965-6 (PMC5473837; doi:10.1038/s41598-017-03965-6)
Supplement: Supplementary file 2 — Media S1 [file 41598_2017_3965_MOESM2_ESM.zip › Bubbleplot.R]

workingDir = "H:/Nugat/Lipidomics" #please change
setwd(workingDir)

# only first time
install.packages("plot3D")
install.packages("plot3Drgl")
install.packages("colorspace")
install.packages("rgl")
if(!require(devtools)) install.packages("devtools")
devtools::install_github("kassambara/graph3d")
# only first time

library(graph3d)
library(rgl)
library(plot3D)
library(plot3Drgl)
library(colorspace)

Lipidom <- read.csv("Lipidomics_150_corrected_diagonale.csv")

#initialize interactive window
rgl_init(new.device = FALSE, bg = "white", width = 1280)

#assign data
x <- Lipidom$BMI
y <- Lipidom$Sex
z <- Lipidom$Age
r <- Lipidom$lnLF_median
l <- as.vector(Lipidom$Species)
num <- rownames(Lipidom)

# initialize rainbow color profile
#n <- 100
#rColors <- rainbow(n, s = 1, v = 1, start = 0, end = max(1, n - 1)/n, alpha = 1)

#plot spheres
plot3d(x, y, z, xlab = "", ylab = "", zlab = "", type = "s", col = rainbow(100), radius = r, alpha = 0.7, axes = FALSE, box = FALSE)

#plot box without axes and labels
rgl.lines(c(0, 150), c(-150, -150), c(0, 0), color = "black")
rgl.lines(c(0, 150), c(150, 150), c(0, 0), color = "black")
rgl.lines(c(0, 150), c(150, 150), c(150, 150), color = "black")
rgl.lines(c(0, 150), c(-150, -150), c(150, 150), color = "black")
rgl.lines(c(150, 150), c(-150, 150), c(150, 150), color = "black")
rgl.lines(c(150, 150), c(-150, -150), c(150, 0), color = "black")
rgl.lines(c(150, 150), c(150, 150), c(0, 150), color = "black")
rgl.lines(c(150, 150), c(150, -150), c(0, 0), color = "black")
rgl.lines(c(0, 0), c(150, 150), c(150, 0), color = "black")
rgl.lines(c(0, 0), c(-150, -150), c(0, 150), color = "black")
rgl.lines(c(0, 0), c(-150, 150), c(150, 150), color = "black")
rgl.lines(c(0, 0), c(150, -150), c(0, 0), color = "black")

#plot planes
rgl.planes(a = -150, b = 0, c = 150, d = 0, add = TRUE, col = "lightgrey", alpha = 0.8)
rgl.planes(a = 0, b = 150, c = -150, d = 0, add = TRUE, col = "lightgrey", alpha = 0.8)

#plot BMI-effect axes
axis3d('x', pos = c(0, 75, 75), col = "red", tick = TRUE, labels = FALSE, xlim = c(-150, 150))
mtext3d(text = "negative BMI-effect", edge = 'z', pos = c(0, 75, 75), col = "red", line = 2)
mtext3d(text = "positive BMI-effect", edge = 'z', pos = c(150, 75, 75), col = "red", line = 2)

#plot SEX-effect axes
axis3d('y', pos = c(75, 0, 75), col = "red", tick = TRUE, labels = FALSE, ylim = c(-150, 150))
mtext3d(text = "negative SEX-effect", edge = 'z', pos = c(75, -150, 75), col = "red", line = 2)
mtext3d(text = "positive SEX-effect", edge = 'z', pos = c(75, 150, 75), col = "red", line = 2)

#plot AGE-effect axes
axis3d('z', pos = c(75, 75, 0), at = c(0, 75, 150), col = "red", tick = TRUE, labels = FALSE, zlim = c(-150, 150))
mtext3d(text = "negative AGE-effect", edge = 'x', pos = c(75, 75, 0), col = "red", line = 2)
mtext3d(text = "positive AGE-effect", edge = 'X', pos = c(75, 75, 150), col = "red", line = 2)

text3d(x, y, z, num, adj = 2, col = "black")

view3d(theta = 20, phi = 25)

M <- par3d("userMatrix")

#interactive plot
play3d(par3dinterp(time = (0:3)*3, userMatrix = list(M, rotate3d(M, -pi/2, 0, 1, 0), rotate3d(M, pi/4, 1, 0, 0), rotate3d(M, pi/4, 0, 0, 1)), zoom = c(1, 1, 1, 0.5)), duration = 18)
# or
# movie
movie3d(par3dinterp(time = (0:3)*3, userMatrix = list(M, rotate3d(M, -pi/2, 0, 1, 0), rotate3d(M, pi/4, 1, 0, 0), rotate3d(M, pi/4, 0, 0, 1)), zoom = c(1, 1, 1, 0.5)), duration = 18, fps = 25, movie = "3D_Buble", frames = "frame", dir = "C:/Users/martino/Downloads/Bubble", convert = FALSE)
