# Supplementary material for: Heritability and responses to high fat diet of plasma lipidomics in a twin study
Source: Sci Rep. 2017 Jun 16;7:3750. doi: 10.1038/s41598-017-03965-6 (PMC5473837; doi:10.1038/s41598-017-03965-6)
Supplement: Supplementary file 2 — Media S1 [file 41598_2017_3965_MOESM2_ESM.zip › Lipidomics_150_corrected_diagonale.csv]

Species	lnLF_median	BMI	Sex	Age
Cer_38_1	-2.069546658	0	0	0
Cer_40_1	-0.723361057	1	1	1.0043467
Cer_40_2	-2.029132532	2	2	2.00142592
Cer_42_1	0.307369252	3	3	3.0115584
Cer_42_2	-0.061462723	4	4	4.0070822
DAG_34_1_16_0_18_1	1.01316369	5	5	5
DAG_36_2_18_1_18_1	1.629799305	6	6	6
DAG_36_3_18_2_18_1	1.716567333	7	7	7
LPC_14_0	-0.452517408	8	8	8
LPC_16_0	3.754040758	9	17.13897	9
LPC_16_1	0.223513483	10	10.1840638	10
LPC_18_0	2.152006708	11	14.073211	11
LPC_18_1	2.243917517	12	15.71009	12
LPC_18_2	2.716622124	12.1351	23.52865	13
LPC_20_3	-0.230125997	14	14.5668887	14
LPC_20_4	1.031908046	15	16.7095122	15
LPC_22_6	-0.377097063	16	16.1791541	16
LPE_16_0	-0.708355239	17	17	17
LPE_18_0	-0.578613864	18	18.0617032	18
LPE_18_1	-0.741226697	19	19.0806974	19
LPE_18_2	-0.043869864	19.9532849	20.2557263	20
LPE_20_4	-0.173346751	21	21.1914735	21
LPE_22_6	-0.566939289	22	22	22
PC_30_0_16_0_14_0	0.993427683	23	21.691941	23
PC_32_0_16_0_16_0	2.248620603	24	21.579029	24
PC_32_1_16_0_16_1	2.125838249	25	21.897648	25
PC_32_1_18_1_14_0	0.864130114	26	24.848413	26
PC_32_2_18_2_14_0	1.568778717	27	25.476567	27
PC_33_1_17_1_16_0	1.606389872	28	27.195155	28
PC_33_1_18_1_15_0	1.81763431	29	27.495694	29
PC_33_2_18_2_15_0	2.883111801	29.49467	25.56687	30
PC_34_0_18_0_16_0	3.180424726	31	27.040918	31
PC_34_1_18_1_16_0	5.363508375	26.9517	-15.3569	32
PC_34_2_18_1_16_1	2.24581451	33	30.56604	33
PC_34_2_18_2_16_0	6.209492532	20.0937	-81.0621	34
PC_34_3_16_0_18_3	1.865711048	35	32.139063	35
PC_34_3_18_2_16_1	2.02076885	35.798246	33.799293	36
PC_35_2_17_0_18_2	2.838540951	37	33.508485	37
PC_36_1_18_0_18_1	2.91821204	38	33.104048	38
PC_36_2_18_0_18_2	5.111816527	39	18.81996	39
PC_36_2_18_1_18_1	3.018289241	39.45021	35.34104	40
PC_36_2_20_2_16_0	1.995469677	41	38.022686	41
PC_36_3_18_1_18_2	4.094851017	40.00541	29.93187	42
PC_36_3_20_3_16_0	4.140196716	43	23.92372	43
PC_36_4_18_2_18_2	3.433394529	42.65839	44	44
PC_36_4_20_4_16_0	5.155112958	45	-4.93205	45
PC_36_5_16_0_20_5	2.689103915	46	46	46.136436
PC_37_3_20_3_17_0	1.491016248	47	46.120255	47
PC_37_4_17_0_20_4	2.106404563	48	46.425522	48
PC_38_3_18_0_20_3	3.02817076	49.842186	49	49
PC_38_4_18_0_20_4	4.184973689	52.086129	38.361938	50
PC_38_4_20_3_18_1	2.347417627	51	48.791955	51
PC_38_4_22_4_16_0	1.844270322	52	52	52
PC_38_5_18_1_20_4	2.915513592	53	48.975783	53
PC_38_5_22_5_16_0	2.860165497	54	54	54
PC_38_6_20_4_18_2	2.657858195	55	55	55
PC_38_6_22_6_16_0	4.197538989	56	32.76033	56
PC_O_32_0_16_0_16_0	-0.447461229	57	57	57
PC_O_32_0_17_0_15_0	-2.437660534	57.99377685	58	58
PC_O_32_0_18_0_14_0	0.735085831	58.9514142	59.2523437	59
PC_O_32_1_16_1_16_0	0.829721003	60	60	60
PC_O_34_1_16_0_18_1	0.497036793	61	61	61
PC_O_34_1_17_0_17_1	-1.852363341	61.9891201	62	62
PC_O_34_1_18_1_16_0	-0.026897517	62.9448851	63	63
PC_O_34_2_16_0_18_2	1.261232996	63.804715	64	64
PC_O_34_2_16_1_18_1	-0.375333654	64.963599	65	65
PC_O_34_2_18_2_16_0	0.103600267	65.9553724	66	66
PC_O_34_3_16_1_18_2	1.821656887	66.759796	66.244142	67
PC_O_36_3_16_0_20_3	-0.344205159	68	68	68
PC_O_36_3_18_1_18_2	0.829480207	68.888233	69	69
PC_O_36_3_18_2_18_1	-0.981386742	70	69.9064114	70
PC_O_36_4_16_0_20_4	1.864454789	71	71	71
PC_O_36_4_18_2_18_2	0.848901431	71.900023	72	72
PC_O_36_5_16_1_20_4	1.968214965	73	73	73.4516075
PC_O_38_4_18_0_20_4	1.297807077	74	74	74
PC_O_38_4_18_1_20_3	0.358681629	74.9305203	75	75
PC_O_38_5_18_1_20_4	2.314128313	76	76	76
PE_36_2_18_2_18_0	1.104912732	77	75.494203	77
PE_38_4_20_4_18_0	1.74549404	78	75.405814	78
PE_O_34_3_16_1_18_2	-0.125614245	79	79	79
PE_O_36_3_18_1_18_2	0.43676382	79.932087	80	80
PE_O_36_4_18_2_18_2	-0.163772656	81	81	81
PE_O_36_5_16_1_20_4	1.178621457	82	82	82
PE_O_38_6_18_2_20_4	1.430176548	83	83	83
PI_34_1_18_1_16_0	0.219340328	84	83.6748234	84
PI_34_2_18_2_16_0	0.127650635	85	84.4772635	85
PI_36_1_18_0_18_1	0.472328425	86	85.0409007	85.9818603
PI_36_2_18_0_18_2	1.213859371	86.863219	85.713395	87
PI_36_2_18_1_18_1	-0.334700307	88	87.6342303	87.9903922
PI_38_3_18_0_20_3	0.777798253	89	88.4062597	89
PI_38_4_18_0_20_4	2.830821958	90	87.272679	90
SE_41_1_27_1_14_0	2.862191367	91	87.330018	91.176968
SE_42_1_27_1_15_0	1.815954234	92	90.860937	92.051527
SE_43_1_27_1_16_0	5.590170632	93	56.31666	94.1474
SE_43_2_27_1_16_1	4.652498587	94	78.39232	94.71625
SE_44_1_27_1_17_0	1.390168472	95	95	95.032324
SE_44_2_27_1_17_1	2.105706028	96	95.15068	96.053218
SE_45_1_27_1_18_0	2.265794752	97.3827049	97	97
SE_45_2_27_1_18_1	6.288421601	98	42.8217	98
SE_45_3_27_1_18_2	7.414720096	99	-99.6807	140.1791
SE_45_4_27_1_18_3	3.8572423	100	100	100.41162
SE_47_4_27_1_20_3	3.225736238	101.76432	97.627257	101
SE_47_5_27_1_20_4	5.506622292	102	72.105739	110.877024
SE_47_6_27_1_20_5	3.112491229	103	103	103.402882
SE_49_7_27_1_22_6	3.080998224	104.642052	96.960429	104
SM_32_1	1.529283265	105	104.071997	105.023161
SM_34_0	0.032767242	106	105.6085234	106
SM_34_1	3.785049423	107	98.79937	107.11548
SM_34_2	1.839493282	108	106.76075	108
SM_36_1	2.021584781	109	107.190045	109
SM_36_2_a	1.361318802	110	109.063181	110
SM_36_2_b	0.745458282	111	110.2425144	111
SM_38_1	1.659707173	112	110.674249	112.02288
SM_38_2	0.761919228	113	112.3992275	113
SM_40_1	2.157339181	114	112.155707	114
SM_40_2	2.136869412	115	113.022317	115.038671
SM_42_2	3.096566757	116	112.345923	116
ST_27_1	7.416615559	117	117	127.2003
TAG_46_1	1.111710301	118	118	118
TAG_48_0	1.152583295	119	119	119
TAG_48_1	2.828635411	120	120	120
TAG_48_2	2.69110826	121	116.245572	121
TAG_48_3	1.713531586	122.3626637	122	122
TAG_49_1	1.03722719	123	123	123
TAG_49_2	1.147289748	124	124	124
TAG_50_1	3.952804942	125	125	125
TAG_50_2	4.444847854	126	126	126
TAG_50_3	3.784960768	127	127	127
TAG_50_4	2.317918828	128.5055203	128	128
TAG_51_1	0.768274133	129	129	129
TAG_51_2	2.070041878	130.4134235	130	130
TAG_51_3	1.70178115	131.1734872	131	131
TAG_52_2	5.128791736	132	132	132
TAG_52_3	5.346601574	139.98361	133	133
TAG_52_4	4.420345102	138.310885	134	133.310958
TAG_52_5	2.900885324	135.8025637	135	135
TAG_53_2	1.448598278	136.1867573	136	136
TAG_53_3	1.552407561	137.172002	137	137
TAG_53_4	1.103316208	138.0876605	138	138
TAG_54_2	2.368295349	139	139	139
TAG_54_3	3.933437216	140	140	140
TAG_54_4	3.935190358	143.525646	141	140.613274
TAG_54_5	3.554330458	143.253338	142	142
TAG_54_6	2.792797854	143.7137154	143	143
TAG_54_7	1.637935764	144.2608618	144	144
TAG_56_3	0.178277558	145	145	145
TAG_56_4	0.922469603	146	146	146
TAG_56_5	2.057635317	147.3311628	147	147
TAG_56_6	2.550039526	148.5075824	148	148
TAG_56_7	2.536529702	149.658423	149	149
