# Supplementary material for: Heritability and responses to high fat diet of plasma lipidomics in a twin study
Source: Sci Rep. 2017 Jun 16;7:3750. doi: 10.1038/s41598-017-03965-6 (PMC5473837; doi:10.1038/s41598-017-03965-6)
Supplement: Supplementary file 3 — Dataset 1 [file 41598_2017_3965_MOESM3_ESM.zip]

Archive with 1 entries (1 files):
- Dataset.xlsx
