# Supplementary material for: Heritability and responses to high fat diet of plasma lipidomics in a twin study
Source: Sci Rep. 2017 Jun 16;7:3750. doi: 10.1038/s41598-017-03965-6 (PMC5473837; doi:10.1038/s41598-017-03965-6)
Supplement: Supplementary file 3 — Dataset 1 [file 41598_2017_3965_MOESM3_ESM.zip › Dataset.xlsx]

## Sheet: description
source name	characteristics [organism]	characteristics [organism part]	technique	target	sample_name	CID
NU001	homo sapiens	blood plasma	mass spectrometry	lipidomics	NU001_1	1
NU002	homo sapiens	blood plasma	mass spectrometry	lipidomics	NU002_1	1
NU003	homo sapiens	blood plasma	mass spectrometry	lipidomics	NU003_1	1
NU004	homo sapiens	blood plasma	mass spectrometry	lipidomics	NU004_1	1
NU005	homo sapiens	blood plasma	mass spectrometry	lipidomics	NU005_1	1
NU006	homo sapiens	blood plasma	mass spectrometry	lipidomics	NU006_1	1
NU007	homo sapiens	blood plasma	mass spectrometry	lipidomics	NU007_1	1
NU008	homo sapiens	blood plasma	mass spectrometry	lipidomics	NU008_1	1
NU009	homo sapiens	blood plasma	mass spectrometry	lipidomics	NU009_1	1
NU010	homo sapiens	blood plasma	mass spectrometry	lipidomics	NU010_1	1
NU011	homo sapiens	blood plasma	mass spectrometry	lipidomics	NU011_1	1
NU012	homo sapiens	blood plasma	mass spectrometry	lipidomics	NU012_1	1
NU013	homo sapiens	blood plasma	mass spectrometry	lipidomics	NU013_1	1
NU014	homo sapiens	blood plasma	mass spectrometry	lipidomics	NU014_1	1
NU015	homo sapiens	blood plasma	mass spectrometry	lipidomics	NU015_1	1
NU016	homo sapiens	blood plasma	mass spectrometry	lipidomics	NU016_1	1
NU017	homo sapiens	blood plasma	mass spectrometry	lipidomics	NU017_1	1
NU018	homo sapiens	blood plasma	mass spectrometry	lipidomics	NU018_1	1
NU019	homo sapiens	blood plasma	mass spectrometry	lipidomics	NU019_1	1
NU020	homo sapiens	blood plasma	mass spectrometry	lipidomics	NU020_1	1
NU021	homo sapiens	blood plasma	mass spectrometry	lipidomics	NU021_1	1
NU022	homo sapiens	blood plasma	mass spectrometry	lipidomics	NU022_1	1
NU023	homo sapiens	blood plasma	mass spectrometry	lipidomics	NU023_1	1
NU024	homo sapiens	blood plasma	mass spectrometry	lipidomics	NU024_1	1
NU025	homo sapiens	blood plasma	mass spectrometry	lipidomics	NU025_1	1
NU026	homo sapiens	blood plasma	mass spectrometry	lipidomics	NU026_1	1
NU027	homo sapiens	blood plasma	mass spectrometry	lipidomics	NU027_1	1
NU028	homo sapiens	blood plasma	mass spectrometry	lipidomics	NU028_1	1
NU029	homo sapiens	blood plasma	mass spectrometry	lipidomics	NU029_1	1
NU030	homo sapiens	blood plasma	mass spectrometry	lipidomics	NU030_1	1
NU031	homo sapiens	blood plasma	mass spectrometry	lipidomics	NU031_1	1
NU032	homo sapiens	blood plasma	mass spectrometry	lipidomics	NU032_1	1
NU033	homo sapiens	blood plasma	mass spectrometry	lipidomics	NU033_1	1
NU034	homo sapiens	blood plasma	mass spectrometry	lipidomics	NU034_1	1
NU035	homo sapiens	blood plasma	mass spectrometry	lipidomics	NU035_1	1
NU036	homo sapiens	blood plasma	mass spectrometry	lipidomics	NU036_1	1
NU037	homo sapiens	blood plasma	mass spectrometry	lipidomics	NU037_1	1
NU038	homo sapiens	blood plasma	mass spectrometry	lipidomics	NU038_1	1
NU039	homo sapiens	blood plasma	mass spectrometry	lipidomics	NU039_1	1
NU040	homo sapiens	blood plasma	mass spectrometry	lipidomics	NU040_1	1
NU041	homo sapiens	blood plasma	mass spectrometry	lipidomics	NU041_1	1
NU042	homo sapiens	blood plasma	mass spectrometry	lipidomics	NU042_1	1
NU043	homo sapiens	blood plasma	mass spectrometry	lipidomics	NU043_1	1
NU044	homo sapiens	blood plasma	mass spectrometry	lipidomics	NU044_1	1
NU045	homo sapiens	blood plasma	mass spectrometry	lipidomics	NU045_1	1
NU046	homo sapiens	blood plasma	mass spectrometry	lipidomics	NU046_1	1
NU047	homo sapiens	blood plasma	mass spectrometry	lipidomics	NU047_1	1
NU048	homo sapiens	blood plasma	mass spectrometry	lipidomics	NU048_1	1
NU049	homo sapiens	blood plasma	mass spectrometry	lipidomics	NU049_1	1
NU050	homo sapiens	blood plasma	mass spectrometry	lipidomics	NU050_1	1
NU051	homo sapiens	blood plasma	mass spectrometry	lipidomics	NU051_1	1
NU052	homo sapiens	blood plasma	mass spectrometry	lipidomics	NU052_1	1
NU053	homo sapiens	blood plasma	mass spectrometry	lipidomics	NU053_1	1
NU054	homo sapiens	blood plasma	mass spectrometry	lipidomics	NU054_1	1
NU055	homo sapiens	blood plasma	mass spectrometry	lipidomics	NU055_1	1
NU056	homo sapiens	blood plasma	mass spectrometry	lipidomics	NU056_1	1
NU057	homo sapiens	blood plasma	mass spectrometry	lipidomics	NU057_1	1
NU058	homo sapiens	blood plasma	mass spectrometry	lipidomics	NU058_1	1
NU059	homo sapiens	blood plasma	mass spectrometry	lipidomics	NU059_1	1
NU060	homo sapiens	blood plasma	mass spectrometry	lipidomics	NU060_1	1
NU061	homo sapiens	blood plasma	mass spectrometry	lipidomics	NU061_1	1
NU062	homo sapiens	blood plasma	mass spectrometry	lipidomics	NU062_1	1
NU063	homo sapiens	blood plasma	mass spectrometry	lipidomics	NU063_1	1
NU064	homo sapiens	blood plasma	mass spectrometry	lipidomics	NU064_1	1
NU065	homo sapiens	blood plasma	mass spectrometry	lipidomics	NU065_1	1
NU066	homo sapiens	blood plasma	mass spectrometry	lipidomics	NU066_1	1
NU067	homo sapiens	blood plasma	mass spectrometry	lipidomics	NU067_1	1
NU068	homo sapiens	blood plasma	mass spectrometry	lipidomics	NU068_1	1
NU069	homo sapiens	blood plasma	mass spectrometry	lipidomics	NU069_1	1
NU070	homo sapiens	blood plasma	mass spectrometry	lipidomics	NU070_1	1
NU071	homo sapiens	blood plasma	mass spectrometry	lipidomics	NU071_1	1
NU072	homo sapiens	blood plasma	mass spectrometry	lipidomics	NU072_1	1
NU073	homo sapiens	blood plasma	mass spectrometry	lipidomics	NU073_1	1
NU074	homo sapiens	blood plasma	mass spectrometry	lipidomics	NU074_1	1
NU075	homo sapiens	blood plasma	mass spectrometry	lipidomics	NU075_1	1
NU076	homo sapiens	blood plasma	mass spectrometry	lipidomics	NU076_1	1
NU079	homo sapiens	blood plasma	mass spectrometry	lipidomics	NU079_1	1
NU080	homo sapiens	blood plasma	mass spectrometry	lipidomics	NU080_1	1
NU081	homo sapiens	blood plasma	mass spectrometry	lipidomics	NU081_1	1
NU082	homo sapiens	blood plasma	mass spectrometry	lipidomics	NU082_1	1
NU083	homo sapiens	blood plasma	mass spectrometry	lipidomics	NU083_1	1
NU084	homo sapiens	blood plasma	mass spectrometry	lipidomics	NU084_1	1
NU085	homo sapiens	blood plasma	mass spectrometry	lipidomics	NU085_1	1
NU086	homo sapiens	blood plasma	mass spectrometry	lipidomics	NU086_1	1
NU087	homo sapiens	blood plasma	mass spectrometry	lipidomics	NU087_1	1
NU088	homo sapiens	blood plasma	mass spectrometry	lipidomics	NU088_1	1
NU089	homo sapiens	blood plasma	mass spectrometry	lipidomics	NU089_1	1
NU090	homo sapiens	blood plasma	mass spectrometry	lipidomics	NU090_1	1
NU091	homo sapiens	blood plasma	mass spectrometry	lipidomics	NU091_1	1
NU092	homo sapiens	blood plasma	mass spectrometry	lipidomics	NU092_1	1
NU093	homo sapiens	blood plasma	mass spectrometry	lipidomics	NU093_1	1
NU094	homo sapiens	blood plasma	mass spectrometry	lipidomics	NU094_1	1
NU001	homo sapiens	blood plasma	mass spectrometry	lipidomics	NU001_2	2
NU002	homo sapiens	blood plasma	mass spectrometry	lipidomics	NU002_2	2
NU003	homo sapiens	blood plasma	mass spectrometry	lipidomics	NU003_2	2
NU004	homo sapiens	blood plasma	mass spectrometry	lipidomics	NU004_2	2
NU005	homo sapiens	blood plasma	mass spectrometry	lipidomics	NU005_2	2
NU006	homo sapiens	blood plasma	mass spectrometry	lipidomics	NU006_2	2
NU007	homo sapiens	blood plasma	mass spectrometry	lipidomics	NU007_2	2
NU008	homo sapiens	blood plasma	mass spectrometry	lipidomics	NU008_2	2
NU009	homo sapiens	blood plasma	mass spectrometry	lipidomics	NU009_2	2
NU010	homo sapiens	blood plasma	mass spectrometry	lipidomics	NU010_2	2
NU011	homo sapiens	blood plasma	mass spectrometry	lipidomics	NU011_2	2
NU012	homo sapiens	blood plasma	mass spectrometry	lipidomics	NU012_2	2
NU013	homo sapiens	blood plasma	mass spectrometry	lipidomics	NU013_2	2
NU014	homo sapiens	blood plasma	mass spectrometry	lipidomics	NU014_2	2
NU015	homo sapiens	blood plasma	mass spectrometry	lipidomics	NU015_2	2
NU016	homo sapiens	blood plasma	mass spectrometry	lipidomics	NU016_2	2
NU017	homo sapiens	blood plasma	mass spectrometry	lipidomics	NU017_2	2
NU018	homo sapiens	blood plasma	mass spectrometry	lipidomics	NU018_2	2
NU019	homo sapiens	blood plasma	mass spectrometry	lipidomics	NU019_2	2
NU020	homo sapiens	blood plasma	mass spectrometry	lipidomics	NU020_2	2
NU021	homo sapiens	blood plasma	mass spectrometry	lipidomics	NU021_2	2
NU022	homo sapiens	blood plasma	mass spectrometry	lipidomics	NU022_2	2
NU023	homo sapiens	blood plasma	mass spectrometry	lipidomics	NU023_2	2
NU024	homo sapiens	blood plasma	mass spectrometry	lipidomics	NU024_2	2
NU025	homo sapiens	blood plasma	mass spectrometry	lipidomics	NU025_2	2
NU026	homo sapiens	blood plasma	mass spectrometry	lipidomics	NU026_2	2
NU027	homo sapiens	blood plasma	mass spectrometry	lipidomics	NU027_2	2
NU028	homo sapiens	blood plasma	mass spectrometry	lipidomics	NU028_2	2
NU029	homo sapiens	blood plasma	mass spectrometry	lipidomics	NU029_2	2
NU030	homo sapiens	blood plasma	mass spectrometry	lipidomics	NU030_2	2
NU031	homo sapiens	blood plasma	mass spectrometry	lipidomics	NU031_2	2
NU032	homo sapiens	blood plasma	mass spectrometry	lipidomics	NU032_2	2
NU033	homo sapiens	blood plasma	mass spectrometry	lipidomics	NU033_2	2
NU034	homo sapiens	blood plasma	mass spectrometry	lipidomics	NU034_2	2
NU035	homo sapiens	blood plasma	mass spectrometry	lipidomics	NU035_2	2
NU036	homo sapiens	blood plasma	mass spectrometry	lipidomics	NU036_2	2
NU037	homo sapiens	blood plasma	mass spectrometry	lipidomics	NU037_2	2
NU038	homo sapiens	blood plasma	mass spectrometry	lipidomics	NU038_2	2
NU039	homo sapiens	blood plasma	mass spectrometry	lipidomics	NU039_2	2
NU040	homo sapiens	blood plasma	mass spectrometry	lipidomics	NU040_2	2
NU041	homo sapiens	blood plasma	mass spectrometry	lipidomics	NU041_2	2
NU042	homo sapiens	blood plasma	mass spectrometry	lipidomics	NU042_2	2
NU043	homo sapiens	blood plasma	mass spectrometry	lipidomics	NU043_2	2
NU044	homo sapiens	blood plasma	mass spectrometry	lipidomics	NU044_2	2
NU045	homo sapiens	blood plasma	mass spectrometry	lipidomics	NU045_2	2
NU046	homo sapiens	blood plasma	mass spectrometry	lipidomics	NU046_2	2
NU047	homo sapiens	blood plasma	mass spectrometry	lipidomics	NU047_2	2
NU048	homo sapiens	blood plasma	mass spectrometry	lipidomics	NU048_2	2
NU049	homo sapiens	blood plasma	mass spectrometry	lipidomics	NU049_2	2
NU050	homo sapiens	blood plasma	mass spectrometry	lipidomics	NU050_2	2
NU051	homo sapiens	blood plasma	mass spectrometry	lipidomics	NU051_2	2
NU052	homo sapiens	blood plasma	mass spectrometry	lipidomics	NU052_2	2
NU053	homo sapiens	blood plasma	mass spectrometry	lipidomics	NU053_2	2
NU054	homo sapiens	blood plasma	mass spectrometry	lipidomics	NU054_2	2
NU055	homo sapiens	blood plasma	mass spectrometry	lipidomics	NU055_2	2
NU056	homo sapiens	blood plasma	mass spectrometry	lipidomics	NU056_2	2
NU057	homo sapiens	blood plasma	mass spectrometry	lipidomics	NU057_2	2
NU058	homo sapiens	blood plasma	mass spectrometry	lipidomics	NU058_2	2
NU059	homo sapiens	blood plasma	mass spectrometry	lipidomics	NU059_2	2
NU060	homo sapiens	blood plasma	mass spectrometry	lipidomics	NU060_2	2
NU061	homo sapiens	blood plasma	mass spectrometry	lipidomics	NU061_2	2
NU062	homo sapiens	blood plasma	mass spectrometry	lipidomics	NU062_2	2
NU063	homo sapiens	blood plasma	mass spectrometry	lipidomics	NU063_2	2
NU064	homo sapiens	blood plasma	mass spectrometry	lipidomics	NU064_2	2
NU065	homo sapiens	blood plasma	mass spectrometry	lipidomics	NU065_2	2
NU066	homo sapiens	blood plasma	mass spectrometry	lipidomics	NU066_2	2
NU067	homo sapiens	blood plasma	mass spectrometry	lipidomics	NU067_2	2
NU068	homo sapiens	blood plasma	mass spectrometry	lipidomics	NU068_2	2
NU069	homo sapiens	blood plasma	mass spectrometry	lipidomics	NU069_2	2
NU070	homo sapiens	blood plasma	mass spectrometry	lipidomics	NU070_2	2
NU071	homo sapiens	blood plasma	mass spectrometry	lipidomics	NU071_2	2
NU072	homo sapiens	blood plasma	mass spectrometry	lipidomics	NU072_2	2
NU073	homo sapiens	blood plasma	mass spectrometry	lipidomics	NU073_2	2
NU074	homo sapiens	blood plasma	mass spectrometry	lipidomics	NU074_2	2
NU075	homo sapiens	blood plasma	mass spectrometry	lipidomics	NU075_2	2
NU076	homo sapiens	blood plasma	mass spectrometry	lipidomics	NU076_2	2
NU079	homo sapiens	blood plasma	mass spectrometry	lipidomics	NU079_2	2
NU080	homo sapiens	blood plasma	mass spectrometry	lipidomics	NU080_2	2
NU081	homo sapiens	blood plasma	mass spectrometry	lipidomics	NU081_2	2
NU082	homo sapiens	blood plasma	mass spectrometry	lipidomics	NU082_2	2
NU083	homo sapiens	blood plasma	mass spectrometry	lipidomics	NU083_2	2
NU084	homo sapiens	blood plasma	mass spectrometry	lipidomics	NU084_2	2
NU085	homo sapiens	blood plasma	mass spectrometry	lipidomics	NU085_2	2
NU086	homo sapiens	blood plasma	mass spectrometry	lipidomics	NU086_2	2
NU087	homo sapiens	blood plasma	mass spectrometry	lipidomics	NU087_2	2
NU088	homo sapiens	blood plasma	mass spectrometry	lipidomics	NU088_2	2
NU089	homo sapiens	blood plasma	mass spectrometry	lipidomics	NU089_2	2
NU090	homo sapiens	blood plasma	mass spectrometry	lipidomics	NU090_2	2
NU091	homo sapiens	blood plasma	mass spectrometry	lipidomics	NU091_2	2
NU092	homo sapiens	blood plasma	mass spectrometry	lipidomics	NU092_2	2
NU093	homo sapiens	blood plasma	mass spectrometry	lipidomics	NU093_2	2
NU094	homo sapiens	blood plasma	mass spectrometry	lipidomics	NU094_2	2
NU001	homo sapiens	blood plasma	mass spectrometry	lipidomics	NU001_3	3
NU002	homo sapiens	blood plasma	mass spectrometry	lipidomics	NU002_3	3
NU003	homo sapiens	blood plasma	mass spectrometry	lipidomics	NU003_3	3
NU004	homo sapiens	blood plasma	mass spectrometry	lipidomics	NU004_3	3
NU005	homo sapiens	blood plasma	mass spectrometry	lipidomics	NU005_3	3
NU006	homo sapiens	blood plasma	mass spectrometry	lipidomics	NU006_3	3
NU007	homo sapiens	blood plasma	mass spectrometry	lipidomics	NU007_3	3
NU008	homo sapiens	blood plasma	mass spectrometry	lipidomics	NU008_3	3
NU009	homo sapiens	blood plasma	mass spectrometry	lipidomics	NU009_3	3
NU010	homo sapiens	blood plasma	mass spectrometry	lipidomics	NU010_3	3
NU011	homo sapiens	blood plasma	mass spectrometry	lipidomics	NU011_3	3
NU012	homo sapiens	blood plasma	mass spectrometry	lipidomics	NU012_3	3
NU013	homo sapiens	blood plasma	mass spectrometry	lipidomics	NU013_3	3
NU014	homo sapiens	blood plasma	mass spectrometry	lipidomics	NU014_3	3
NU015	homo sapiens	blood plasma	mass spectrometry	lipidomics	NU015_3	3
NU016	homo sapiens	blood plasma	mass spectrometry	lipidomics	NU016_3	3
NU017	homo sapiens	blood plasma	mass spectrometry	lipidomics	NU017_3	3
NU018	homo sapiens	blood plasma	mass spectrometry	lipidomics	NU018_3	3
NU019	homo sapiens	blood plasma	mass spectrometry	lipidomics	NU019_3	3
NU020	homo sapiens	blood plasma	mass spectrometry	lipidomics	NU020_3	3
NU021	homo sapiens	blood plasma	mass spectrometry	lipidomics	NU021_3	3
NU022	homo sapiens	blood plasma	mass spectrometry	lipidomics	NU022_3	3
NU023	homo sapiens	blood plasma	mass spectrometry	lipidomics	NU023_3	3
NU024	homo sapiens	blood plasma	mass spectrometry	lipidomics	NU024_3	3
NU025	homo sapiens	blood plasma	mass spectrometry	lipidomics	NU025_3	3
NU026	homo sapiens	blood plasma	mass spectrometry	lipidomics	NU026_3	3
NU027	homo sapiens	blood plasma	mass spectrometry	lipidomics	NU027_3	3
NU028	homo sapiens	blood plasma	mass spectrometry	lipidomics	NU028_3	3
NU029	homo sapiens	blood plasma	mass spectrometry	lipidomics	NU029_3	3
NU030	homo sapiens	blood plasma	mass spectrometry	lipidomics	NU030_3	3
NU031	homo sapiens	blood plasma	mass spectrometry	lipidomics	NU031_3	3
NU032	homo sapiens	blood plasma	mass spectrometry	lipidomics	NU032_3	3
NU033	homo sapiens	blood plasma	mass spectrometry	lipidomics	NU033_3	3
NU034	homo sapiens	blood plasma	mass spectrometry	lipidomics	NU034_3	3
NU035	homo sapiens	blood plasma	mass spectrometry	lipidomics	NU035_3	3
NU036	homo sapiens	blood plasma	mass spectrometry	lipidomics	NU036_3	3
NU037	homo sapiens	blood plasma	mass spectrometry	lipidomics	NU037_3	3
NU038	homo sapiens	blood plasma	mass spectrometry	lipidomics	NU038_3	3
NU039	homo sapiens	blood plasma	mass spectrometry	lipidomics	NU039_3	3
NU040	homo sapiens	blood plasma	mass spectrometry	lipidomics	NU040_3	3
NU041	homo sapiens	blood plasma	mass spectrometry	lipidomics	NU041_3	3
NU042	homo sapiens	blood plasma	mass spectrometry	lipidomics	NU042_3	3
NU043	homo sapiens	blood plasma	mass spectrometry	lipidomics	NU043_3	3
NU044	homo sapiens	blood plasma	mass spectrometry	lipidomics	NU044_3	3
NU045	homo sapiens	blood plasma	mass spectrometry	lipidomics	NU045_3	3
NU046	homo sapiens	blood plasma	mass spectrometry	lipidomics	NU046_3	3
NU047	homo sapiens	blood plasma	mass spectrometry	lipidomics	NU047_3	3
NU048	homo sapiens	blood plasma	mass spectrometry	lipidomics	NU048_3	3
NU049	homo sapiens	blood plasma	mass spectrometry	lipidomics	NU049_3	3
NU050	homo sapiens	blood plasma	mass spectrometry	lipidomics	NU050_3	3
NU051	homo sapiens	blood plasma	mass spectrometry	lipidomics	NU051_3	3
NU052	homo sapiens	blood plasma	mass spectrometry	lipidomics	NU052_3	3
NU053	homo sapiens	blood plasma	mass spectrometry	lipidomics	NU053_3	3
NU054	homo sapiens	blood plasma	mass spectrometry	lipidomics	NU054_3	3
NU055	homo sapiens	blood plasma	mass spectrometry	lipidomics	NU055_3	3
NU056	homo sapiens	blood plasma	mass spectrometry	lipidomics	NU056_3	3
NU057	homo sapiens	blood plasma	mass spectrometry	lipidomics	NU057_3	3
NU058	homo sapiens	blood plasma	mass spectrometry	lipidomics	NU058_3	3
NU059	homo sapiens	blood plasma	mass spectrometry	lipidomics	NU059_3	3
NU060	homo sapiens	blood plasma	mass spectrometry	lipidomics	NU060_3	3
NU061	homo sapiens	blood plasma	mass spectrometry	lipidomics	NU061_3	3
NU062	homo sapiens	blood plasma	mass spectrometry	lipidomics	NU062_3	3
NU063	homo sapiens	blood plasma	mass spectrometry	lipidomics	NU063_3	3
NU064	homo sapiens	blood plasma	mass spectrometry	lipidomics	NU064_3	3
NU065	homo sapiens	blood plasma	mass spectrometry	lipidomics	NU065_3	3
NU066	homo sapiens	blood plasma	mass spectrometry	lipidomics	NU066_3	3
NU067	homo sapiens	blood plasma	mass spectrometry	lipidomics	NU067_3	3
NU068	homo sapiens	blood plasma	mass spectrometry	lipidomics	NU068_3	3
NU069	homo sapiens	blood plasma	mass spectrometry	lipidomics	NU069_3	3
NU070	homo sapiens	blood plasma	mass spectrometry	lipidomics	NU070_3	3
NU071	homo sapiens	blood plasma	mass spectrometry	lipidomics	NU071_3	3
NU072	homo sapiens	blood plasma	mass spectrometry	lipidomics	NU072_3	3
NU073	homo sapiens	blood plasma	mass spectrometry	lipidomics	NU073_3	3
NU074	homo sapiens	blood plasma	mass spectrometry	lipidomics	NU074_3	3
NU075	homo sapiens	blood plasma	mass spectrometry	lipidomics	NU075_3	3
NU076	homo sapiens	blood plasma	mass spectrometry	lipidomics	NU076_3	3
NU079	homo sapiens	blood plasma	mass spectrometry	lipidomics	NU079_3	3
NU080	homo sapiens	blood plasma	mass spectrometry	lipidomics	NU080_3	3
NU081	homo sapiens	blood plasma	mass spectrometry	lipidomics	NU081_3	3
NU082	homo sapiens	blood plasma	mass spectrometry	lipidomics	NU082_3	3
NU083	homo sapiens	blood plasma	mass spectrometry	lipidomics	NU083_3	3
NU084	homo sapiens	blood plasma	mass spectrometry	lipidomics	NU084_3	3
NU085	homo sapiens	blood plasma	mass spectrometry	lipidomics	NU085_3	3
NU086	homo sapiens	blood plasma	mass spectrometry	lipidomics	NU086_3	3
NU087	homo sapiens	blood plasma	mass spectrometry	lipidomics	NU087_3	3
NU088	homo sapiens	blood plasma	mass spectrometry	lipidomics	NU088_3	3
NU089	homo sapiens	blood plasma	mass spectrometry	lipidomics	NU089_3	3
NU090	homo sapiens	blood plasma	mass spectrometry	lipidomics	NU090_3	3
NU091	homo sapiens	blood plasma	mass spectrometry	lipidomics	NU091_3	3
NU092	homo sapiens	blood plasma	mass spectrometry	lipidomics	NU092_3	3
NU093	homo sapiens	blood plasma	mass spectrometry	lipidomics	NU093_3	3
NU094	homo sapiens	blood plasma	mass spectrometry	lipidomics	NU094_3	3

## Sheet: data
sample_name	NU001_1	NU002_1	NU003_1	NU004_1	NU005_1	NU006_1	NU007_1	NU008_1	NU009_1	NU010_1	NU011_1	NU012_1	NU013_1	NU014_1	NU015_1	NU016_1	NU017_1	NU018_1	NU019_1	NU020_1	NU021_1	NU022_1	NU023_1	NU024_1	NU025_1	NU026_1	NU027_1	NU028_1	NU029_1	NU030_1	NU031_1	NU032_1	NU033_1	NU034_1	NU035_1	NU036_1	NU037_1	NU038_1	NU039_1	NU040_1	NU041_1	NU042_1	NU043_1	NU044_1	NU045_1	NU046_1	NU047_1	NU048_1	NU049_1
Cer_38_1	0.213034	0.071943	0.114656	0.115381	0.180921	0.171282	0.136831	0.163432	0.226475	0.170295		0.142858	0.0871		0.177256	0.122908	0.175626	0.179681	0.114058	0.107945	0.122463	0.141069		0.097644	0.155397	0.102147	0.218061	0.279715	0.126881	0.110227		0.08988	0.09073	0.092507			0.11887	0.108523		0.116176	0.184199		0.19564	0.191551	0.189027	0.157963	0.151135	0.162524	0.08886
Cer_40_1	0.637752	0.145682	0.399103	0.416575	0.782306	0.82492	0.471252	0.563416	0.784662	0.766784	0.49664	0.41047	0.43065		0.602759	0.476839	0.667894	0.599806	0.515626	0.495607	0.543016	0.570784	0.426095	0.329181	0.574062	0.439346	0.914157		0.433436	0.532664		0.445706	0.420208	0.319388			0.418604	0.456511		0.498416	0.7279		0.564288	0.646431	0.549352	0.482976	0.522763	0.695794	0.375812
Cer_40_2	0.179629		0.107203	0.097597	0.203689	0.214376	0.132569	0.155258	0.20504	0.182257	0.117715	0.087549	0.099182		0.176095	0.134664	0.208555	0.193165	0.127987	0.13033	0.14126	0.148694	0.077944		0.154766	0.100687	0.208504	0.275961	0.104366	0.109457		0.096634	0.114212	0.083362			0.113614	0.105997		0.155285	0.184135		0.194116	0.215245	0.192459	0.133605	0.15613	0.184452	0.094009
Cer_42_1	1.71737	0.361881	1.30181	1.27013	2.427	2.30459	1.17673	1.65671	2.25113	2.10185	1.45095	1.1927	1.3821		1.89888	1.32584	1.61364	1.65115	1.24393	1.49864	1.43369	1.77912	1.41318	0.991752	1.43124	1.21301	2.81928		1.51916	1.46092		1.24521	1.32391	1.04928			1.25495	1.06923		1.66342	1.8613		1.77361	1.9738	1.50134	1.20577	1.43804	2.01142	1.03092
Cer_42_2	1.01572	0.228964	0.790023	0.82458	1.71348	1.65774	0.742869	1.04829	1.2951	1.22753	0.87601	0.805694	1.00297		1.35029	0.948751	1.17113	0.948916	0.97748	0.957488	0.897862	1.12782	0.760305	0.523279	0.982999	0.973272	1.42309	1.7336	1.098	1.03363		0.656438	0.783837	0.560338			0.73687	0.761489		1.09389	1.20636		1.30346	1.43549	1.21124	0.967724	1.33402	1.66163	0.752888
DAG_34_1_16_0_18_1		1.13501	2.85159	2.91961	1.54197	1.48364	2.7897	3.43063	6.00922	2.4129	4.79004	5.23376	4.27431		2.86768	1.49752	5.66913	3.40314	2.37533	2.41236	2.99934	2.97626	4.56927	5.21984	3.76207	6.16559	2.67245	4.67565	2.76341	1.16114		2.32545	2.67744	1.37011			5.16918	4.33494		1.92035	5.45637		2.07502	2.69237	1.91572	1.54527	2.98356	6.09125	4.65455
DAG_36_2_18_1_18_1		1.69021	6.27359	4.66642	4.24194	4.23446	5.02771	6.47657	10.9096	5.19797	6.49819	8.71835	7.23015		5.2367	3.17371	10.2643	5.97854	4.44963	4.01225	4.75115	4.40983	7.3099	9.5859	6.62284	10.6815	4.93037	6.22441	5.34532	3.01388		3.38515	4.86874	2.57609			10.2845	6.75459		3.59458	9.8699		3.18654	3.78105	4.4646	3.68838	7.66917	11.8803	7.95305
DAG_36_3_18_2_18_1		1.5814	7.74129	6.04493	3.7266	4.49915	4.13972	4.86658	8.51277	3.50162	7.69887	8.68687	6.10552		7.19268	4.31363	9.75282	5.39769	4.78094	4.90219	5.88408	6.07324	7.40561	6.42635	6.26432	9.30382	4.06912	5.61462	5.68848	3.02224		4.95862	4.2622	4.02751			7.89669	6.68727		4.04159	10.1034		4.60841	5.88732	4.33811	3.71655	7.01761	10.7934	6.83221
LPC_14_0	0.850604	0.16248	0.710371	0.773164	0.729491	0.710651	1.00801	1.22144	0.708555	0.935127	0.797755	0.642083	0.651685		0.56639	0.321321	0.684047	0.594626	0.744482	0.939488	0.788404	0.84441	0.547759	0.492896	0.699976	0.701025	0.826753		0.35913			0.550106	0.482309	0.62626			0.457623	0.51435		0.546961	0.686468		0.586209	0.503506	0.417401	0.404956	0.792119	0.629967	0.721248
LPC_16_0	34.2603	9.99784	50.9233	55.1793	41.5017	37.2243	40.6152	52.0103	40.2848	38.9846	33.5445	34.4096	51.308		39.794	30.8883	41.3742	36.6985	56.9097	71.2211	48.1511	56.5824	30.0008	28.672	45.9285	26.0201	48.8384	53.5414	44.8336	34.0722		38.1525	46.8134	46.4209			34.306	43.0885		46.698	46.3508		44.497	36.3323	45.1297	42.6932	41.3089	48.0155	27.6842
LPC_16_1	0.878194	0.249546	1.31945	1.43904	1.65036	1.18153	1.26645	1.7025	1.11316	1.08465	0.957733	0.939873	1.4665		1.21183	0.784483	1.13262	1.04853	1.51515	2.11172	1.51869	1.62952	0.721324	0.862898	1.10739	0.723862	1.34296	1.92389	1.2147	0.707079		0.896064	1.12361	1.32372			0.839279	0.972051		1.47545	1.47925		1.59953	0.841744	1.19098	0.941631	1.83224	1.38874	0.993798
LPC_18_0	7.07346	1.90704	9.82201	12.9671	8.97454	7.06159	9.3003	11.4326	9.90824	8.6021	5.35972	5.42081	12.6278		8.78326	6.16108	8.15957	7.4246	12.569	17.5505	11.4727	15.8003	5.36486	5.52848	7.89013	3.19075	11.3941	12.3079	9.68427	5.97805		9.79369	9.77032	10.4693			6.65683	8.11051		7.97949	9.57709		11.8781	7.43249	11.3171	10.06	6.82716	12.1181	3.18854
LPC_18_1	5.80965	1.85305	12.1174	14.62	9.31972	8.19703	9.4302	11.5083	7.35081	8.28596	6.56118	6.70746	16.6173		8.72314	6.58682	6.51127	5.89658	20.757	26.523	12.1755	15.6336	5.71874	5.70563	9.05984	3.50893	10.8064	9.61751	10.437	7.12942		10.4081	13.8114	12.6964			6.2464	8.86975		10.0472	11.6921		12.4471	6.54551	12.8078	14.1772	9.21065	15.7447	4.5153
LPC_18_2	9.16441	1.91366	22.3559	32.6159	12.9759	11.8722	13.6138	17.2127	11.1962	11.2371	9.04444	8.42114	22.3776		15.4002	11.3843	10.1662	9.678	48.473		24.6486	35.4781	9.08235	6.63302	13.0698	3.59017	15.1954	12.8481	17.8798	18.3619		23.9612	28.0095	29.3303			9.3816	14.0433		18.4423	25.0362		20.7943	10.6058	20.2561	24.9182	12.3541	20.2501	6.30093
LPC_20_3	0.631421	0.223297	1.39319	1.695	0.803703	0.479276	0.985682	1.58648	0.71059	0.944507	0.654127	0.554834	1.59501		1.44457	0.421698	0.511317	0.554623	2.07923	2.98063	1.04841	1.88644	0.461908	0.52691	0.944585	0.3703	0.974124	1.16837	0.868926			0.611024	1.23253	1.08395			0.571789	0.514373		0.316376	1.21601		0.622632	0.449561	0.65462	0.876553	0.87459	1.22579	0.581732
LPC_20_4	1.21281	0.361452	4.71989	5.62162	3.41232	2.15878	2.78829	3.41032	1.82208	2.29342	1.99183	1.76445	4.84104		4.03735	2.73365	1.36548	1.28035	6.63133	6.8911	4.14417	5.11308	1.28804	1.09504	3.47124	1.4075	3.29035	3.28904	4.65792	2.51556		2.81345	5.42583	5.22466			2.08094	2.65335		1.92047	2.45086		2.96693	1.8371	2.93676	3.80417	2.86062	2.72781	1.35248
LPC_22_6	0.560758		0.513071	0.701151	0.805852	0.695515		0.678214	0.555967		0.594021	0.473047	1.11073		0.89243	0.602818	0.314605	0.543766			0.891659	1.37129	0.349837		0.654736	0.362908	1.24425	0.638093	1.43641	0.503186		0.587912	0.941373	0.670289			0.480407	0.434601		0.829903			0.685266	0.356472	0.799602	0.802824	0.694459	0.500101	0.4891
LPE_16_0	0.307489	0.078983	0.376766	0.509833	0.466164	0.470927	0.488704	0.638387	0.290021	0.362866	0.593994	0.62344	0.626291		0.343651	0.300914	0.60969	0.513698	0.639226	0.773709	0.530562	0.611928	0.464657	0.58733	0.688027	0.503471	0.592986	0.743607	0.568187	0.462892		0.313442	0.417204	0.470631			0.549608	0.569672		0.679519	0.530694		0.486799	0.557002	0.517195	0.677155	0.474396	0.602057	0.465935
LPE_18_0	0.412931	0.077412	0.586602	0.742748	0.578297	0.448899	0.59572	0.643356	0.408611	0.509905	0.486919	0.481206	0.73938		0.503967	0.438238	0.566695	0.563733	0.68027	0.900421	0.631974	0.830497	0.439439	0.505236	0.777223	0.473839	0.720128	0.853877	0.623236	0.506365		0.458744	0.555814	0.562707			0.5643	0.582262		0.558643	0.647626		0.602386	0.514925	0.802094	0.788933	0.610439	0.830672	0.381707
LPE_18_1	0.365018	0.076786	0.627142	0.920583	0.399631	0.416756	0.501236	0.618394	0.238659	0.362086	0.673887	0.660881	0.57388		0.288614	0.215199	0.332143	0.204852	0.867694	1.09494	0.506639	0.50661	0.515892	0.644409	0.443743	0.308707	0.373158	0.446841	0.45123	0.505048		0.378252	0.661303	0.504964			0.466429	0.49835		0.491639	0.795861		0.560974	0.361771	0.699416	0.709845	0.446929	0.881298	0.284361
LPE_18_2	0.765901	0.139654	1.09272	1.687	0.711274	0.616464	0.967479	1.19776	0.558296	0.635209	0.918837	0.792659	1.07949		0.611052	0.434914	1.03291	0.754176	2.60534		1.19752	1.56753	1.00788	0.924101	0.744486	0.420983	0.671504	0.969345	0.686701	1.0562		1.10498	1.10262	1.18851			0.696593	0.823204		1.15623	1.75343		1.3032	0.857733	0.973718	1.49776	0.98655	1.75246	0.54757
LPE_20_4	0.402877	0.113662	0.996158	1.1701	0.971298	0.636455	0.728174	0.95567	0.47067	0.583743	0.834283	0.789686	0.974119		0.687374	0.497989	0.683899	0.527192	2.05486	1.83531	1.08833	1.09362	0.627781	0.611219	1.03375	0.613818	0.69181	0.976906	0.847409	0.793076		0.728154	1.17984	0.922407			0.693562	0.909303		0.667497	0.881051		0.95013	0.810211	0.917571	1.22036	1.2213	1.06874	0.582873
LPE_22_6	0.429443	0.083532	0.308576	0.355988	0.767863	0.677452	0.410596	0.65768	0.343104		0.848004	0.653743	0.629265		0.442953	0.355107	0.577203	0.682835	1.27473	0.983532	0.607993	0.817627	0.445597	0.43308	0.717799	0.699151	0.612327	0.514263	0.662295	0.542372		0.407084	0.390417	0.374628			0.567259	0.443327		0.618824	0.271402		0.630537	0.587691	0.453945	0.621661	0.897256	0.660144	0.750613
PC_O_32_0_16_0_16_0	0.320216	0.057392	0.248672	0.386369	0.239028	0.35003	0.554243	0.280136	0.346147	0.291032	1.21837	1.44758	1.13731		0.499436	0.342573	0.448149	0.400809	1.27145		0.849638	0.6836	0.768737	0.549032	0.531265	0.546675	0.471171	0.758047	0.697691	0.629757		0.575042	0.895539	0.742568			0.756202	0.807675		0.602727	0.681932		0.572854	0.589631	0.77934	0.918437	0.987097	0.959122	0.555155
PC_O_32_0_17_0_15_0	0.048997		0.020194	0.049368	0.032212	0.061756	0.046512	0.068192	0.060451	0.036009	0.292622	0.320672	0.221916		0.075472	0.031722	0.155864	0.046198	0.138679	0.313718	0.255034	0.207934	0.229706	0.099419	0.100054	0.083462	0.111492	0.29839		0.048489		0.033606					0.112291	0.189891		0.081868	0.117852		0.094018	0.081822	0.076209		0.132279	0.096732	0.231232
PC_O_32_0_18_0_14_0	1.67542	0.610913	1.44054	1.80147	1.71264	2.07024	3.00347	1.95927	1.97521	2.18914	2.36083	1.97994	1.61871		2.10146	1.65665	1.79449	1.55764	2.7193	2.67237	1.93401	1.86035	2.46525	2.25614	1.78319	1.44465	1.99358	1.78144	2.21362	1.72303		2.24954	3.00567	2.45069			2.05263	2.22067		2.37464	2.24655		2.04401	1.94448	1.96176	1.83075	1.61287	2.24659	1.39553
PC_O_32_1_16_1_16_0	1.28282		2.287	2.47516	2.57376	2.34556	1.77781	1.84588	2.49622	2.61223	2.86724	2.57124	3.32267		2.23148	1.96983	2.08648	1.68447	4.24329	2.53682	2.53689	2.67991	1.87112	1.33072	2.47495	1.96853	2.50404	1.92745	2.9891	3.40097		2.3866	2.5137	1.98704			1.85498	2.96006		3.50886	1.72473		1.82138	2.34727	2.47086	2.99117	2.29836	2.58135	2.23001
PC_O_34_1_16_0_18_1	0.707808		0.824725	1.02722	2.03377	1.908	0.979226	1.12879	1.33812	1.21019	3.78009	3.12509	1.26943		1.79706	1.49086	1.23823	1.02793	3.11823	2.45784	1.22395	0.966654	2.68618	2.0321	1.18152	1.41003	1.34258	0.994608	1.61657	2.13519		1.6531	1.7994	1.40485			1.8081	1.52801		2.14205	1.42749		1.42647	2.04062	2.19312	2.46075	1.63458	2.58201	1.89367
PC_O_34_1_17_0_17_1	0.135333		0.064366	0.092189	0.232163	0.264085	0.129863	0.162284	0.201426	0.232729	0.388447	0.273746	0.237317		0.247164	0.07352	0.156866	0.13495	0.317461	0.329928	0.144961	0.128373	0.28694	0.220032	0.123365	0.160673	0.130734	0.222953	0.189116	0.11228		0.140208	0.151032	0.08417			0.206047	0.244815		0.267389	0.079501		0.166829	0.285397	0.085933	0.131308	0.194425	0.237282	0.303494
PC_O_34_1_18_1_16_0	0.48683		0.418148	0.601806	1.33197	1.14405	0.593923	0.662685	0.713827	0.856832	2.15669	1.6379	0.742717		1.06092	0.917218	0.654896	0.595303	1.68501	1.31141	0.644878	0.541624	1.46953	1.05546	0.634204	0.857779	0.724977	0.537494	1.16068	1.44252		1.11205	1.39376	1.0418			1.05662	1.02597		1.35295	0.839289		0.721587	1.11148	1.26176	1.58383	0.91783	1.46412	1.11706
PC_O_34_2_16_0_18_2	2.02444	0.495818	3.30569	3.50958	6.55178	5.59648	2.68418	2.17518	3.49869	3.05317	6.70785	7.07147	4.9029		4.60834	3.13342	3.11745	2.83177	6.06563	7.44278	2.4636	3.2949	4.26338	3.01551	3.19472	1.99953	4.12463	2.57095	3.89797	4.12328		4.7074	3.4462	2.64988			4.20243	3.49279		4.54343	4.19323		3.81884	4.07345	4.55749	4.97433	3.19134	4.06048	4.9199
PC_O_34_2_16_1_18_1	0.207365	0.032326	0.39268	0.560569	1.03877	1.23527	0.41412	0.460242	0.478012	0.59067	1.37221	1.45843	1.08897		0.981168	0.682623	0.454513	0.392479	1.17894	1.38408	0.508502	0.625131	0.825692	0.642083	0.603458	0.423323	0.829905	0.512662	1.05324	0.94309		0.62074	0.593873	0.410375			0.654885	0.615683		0.892878	0.65105		0.908263	0.677949	0.935032	1.07203	0.910172	1.03604	0.829602
PC_O_34_2_18_2_16_0	0.499358	0.175363	0.616436	0.847145	1.64896	0.9053	0.6744	0.582104	1.57729	0.711907	2.08534	2.04593	1.57307		1.51734	1.08116	0.882015	0.934662	1.80283	1.7559	0.816424	0.995641	1.4903	0.919633	1.12009	0.675114	1.40369	0.931263	1.2264	1.45138		1.00013	0.958974	0.835542			0.959953	1.03584		1.23897	1.41686		1.40471	1.46117	1.32905	1.48877	1.09523	1.29121	1.36983
PC_O_34_3_16_1_18_2	2.66069	0.406626	4.42662	4.71589	9.19063	10.5801	4.02264	5.18152	7.7529	6.18209	11.9101	8.92429	8.75312		7.12332	5.1996	5.27637	4.11229	10.0655	9.59582	4.83667	6.05118	6.76486	5.21412	5.70864	5.82032	7.0643	5.98435	6.41984	8.55146		8.01363	6.21011	4.21686			6.7997	6.53697		9.15835	6.29307		7.81875	6.96162	8.53286	9.89601	6.45996	5.91674	8.04624
PC_O_36_3_16_0_20_3	0.748277		0.531518	0.537358	1.51151	0.923939	0.816567	0.782441	1.29164	0.908803		1.61188	1.16729		1.41271	0.716065	0.677404	0.694126	0.829522	1.1147	0.378972	0.710628	0.890934	0.957796	0.661593	0.925016	0.802371	0.943392	0.460258	0.586485		0.693211	0.415018	0.398681			0.941977	0.839707		0.764392	0.963313		0.570129	0.463072	0.597129	0.718415	0.837213	0.909492	1.06299
PC_O_36_3_18_1_18_2	1.92074		2.44797	2.38882	3.62948	4.87686	2.0357	2.48406	2.74766	2.90989	3.41738	3.79742	2.54433		2.74502	2.11124	1.80028	1.89258	4.14617	4.10025	1.44446	2.0401	2.59167	2.64967	1.73182	1.66052	2.37639	1.98764	1.7864	2.9955		3.03929	1.72235	1.84217			2.83094	2.49894		3.28186	2.78348		2.56154	2.66349	3.02788	3.64487	2.11003	2.95379	3.40684
PC_O_36_3_18_2_18_1	0.256641		0.293034	0.363364	0.909569	0.333884	0.114862	0.275607	0.609277	0.301596	0.905007	0.915178	0.769278		0.75667	0.473075	0.164696	0.385572	0.597207	0.616523	0.35065	0.386174	0.511649	0.502831	0.201574	0.158261	0.536393	0.389706	0.517118	0.458516		0.538314	0.221212	0.126849			0.230924	0.420577		0.421207	0.347691		0.539355	0.420565	0.585884	0.766392	0.529724	0.475005	0.331539
PC_O_36_4_16_0_20_4	3.61648	1.00059	6.39435	5.26631	12.0385	7.83061	5.80295	5.90087	8.7422	7.05498	12.4924	8.61604	8.68757		9.00771	6.49203	3.53482	3.8745	7.23407	7.40052	4.13068	4.30781	6.39454	5.69775	8.31457	7.49925	8.90932	7.57956	7.7694	7.44313		4.13646	8.27935	6.50633			7.95071	6.45242		5.22956	4.88487		4.91357	4.43904	6.15697	6.25568	6.58069	7.01977	8.21662
PC_O_36_4_18_2_18_2	1.34544	0.189134	2.0853	2.30665	4.16689	2.90778	1.44418	2.00495	2.83133	2.06683	4.61347	4.03901	2.78811		2.96449	2.12906	2.16329	1.46906	3.57884	4.03313	2.0502	2.12403	2.93968	2.1826	1.64106	1.42117	1.71774	1.87405	2.42725	3.08007		2.43415	2.55387	1.94689			2.11676	2.33708		3.65415	2.39765		2.9719	2.46649	3.61775	4.41496	2.00354	3.45777	2.825
PC_O_36_5_16_1_20_4	2.65867	0.697398	5.5828	6.35336	11.7342	11.192	5.28116	6.16845	10.5438	8.31593	13.6675	11.4582	11.5336		14.028	9.74437	4.5296	4.5538	7.64621	8.16467	6.29202	6.97683	4.18486	3.38071	10.6336	11.0784	10.8666	8.92505	11.658	9.70631		5.46301	7.28052	6.46612			8.04237	7.07276		8.16885	5.31793		6.05076	5.68821	7.34422	10.2985	9.34994	7.08154	9.33901
PC_O_38_4_18_0_20_4	1.71751	0.205499	2.58015	2.48777	4.79909	3.68396	3.10354	2.71212	4.57689	3.82175	5.79435	5.44183	4.37059		5.44016	3.96311	2.40656	2.391	5.35661	4.68155	3.94743	3.58738	5.78585	4.28293	4.21331	3.66126	4.80767	4.56353	5.21426	4.60683		3.04342	4.52393	3.65484			3.92776	4.08615		3.55277	3.78466		3.37803	3.71502	3.27394	4.32519	3.78601	4.20212	3.13104
PC_O_38_4_18_1_20_3	1.3136	0.214863	1.41652	1.16664	1.87806	2.08596	1.86244	1.73133	1.81493	2.24596	2.55082	1.99073	1.74242		1.13718	1.3379	0.987445	1.0748	1.17653	2.09146	0.874488	0.908888	1.80618	2.72314	1.12483	1.29742	1.46477	1.47643	1.32248	1.33965		1.39529	0.739105	1.38813			2.4371	1.9647		1.22342	2.0419		1.05423	1.61393	1.43144	1.51839	1.56706	2.5326	2.38508
PC_O_38_5_18_1_20_4	4.37124		7.77317	8.19558	13.7067	11.7332	6.72474	8.90609	11.8035	10.2648	17.0976	16.1185	11.1423		13.0259	10.3636	6.87012	7.53447	10.7526	11.0031	7.16599	8.1588	10.3833	8.35216	10.8757	10.045	10.0692	9.9579	11.9802	12.2209		9.14985	11.7979	10.5876			10.5487	10.3482		10.163	9.88438		8.65246	7.91379	11.3469	12.2563	11.6541	11.7863	11.4358
PC_30_0_16_0_14_0	4.40382	0.592866	1.66631	2.05132	3.87587	3.61717	2.42858	4.41944	3.91904	1.67344	8.19643	7.60858	4.65038		2.07399		3.54391	2.51203	3.94836	3.44586	3.40207	3.14564	4.73701	3.75189	4.90898	6.82597	2.90793	9.32351	1.29501			1.83218	0.837215	1.99318			2.32201	2.12142		1.69402	1.96683		3.12664	2.51099	2.4512	1.87354	4.10594	2.61633	6.65354
PC_32_0_16_0_16_0	8.54594	1.63617	6.5471	6.92152	13.445	11.9127	6.37464	9.39986	9.69419	9.27731		18.6709	14.8421		10.5116	6.81806	9.50127	9.12752	9.57089	11.8838	7.45567	8.49766	13.3421	9.76047	10.5005	14.6468	10.4834	13.0886	11.4914	9.40063		8.39042	8.51298	9.47993			8.85848	9.92004		8.3045	9.11776		9.69555	8.95148	9.07093	9.49161	12.8293	9.98795	13.8212
PC_32_1_16_0_16_1	8.01002	1.87716	4.76617	3.63676	19.618	8.79851	7.61714	12.7325	23.0766	10.1973	28.9579	29.9639	24.8502		5.71952	4.11117	12.6108	7.94583	8.98021	10.3821	7.26659	5.9034	12.4552	18.638	11.0409	27.3362	8.15721	24.7386	5.72324	3.30176		4.62051	2.64641	4.39273			6.76079	3.78017		7.36468	6.45922		9.53454	4.87602	5.054	5.8643	19.5411	9.32619	26.1123
PC_32_1_18_1_14_0	3.43666	0.544285	1.88352	1.29378	6.65164	3.3606	2.7228	3.85172	5.38317	3.33306	7.91251	7.95212	3.99688		2.37542	0.940705	2.67225	2.2648	3.0903	2.60216	2.17688	2.11845	4.15827	4.89761	3.45883	7.44147	2.48689	7.10844	0.754366	0.634721		1.15346	0.887027	1.02165			2.01154	1.3776		1.78564	2.13316		2.00706	1.28256	1.37538	1.33227	4.6194	3.40852	6.95952
PC_32_2_18_2_14_0	5.39871		3.84524	6.37775	5.82542	6.21607	5.07127	4.0821	5.94986	4.08872	9.26782	9.29646	4.67645		3.60824	2.56687	4.2762	5.02174	5.84113	5.38601	4.78253	4.21712	6.79641	5.65036	4.51611	8.14998	4.40969	8.33776	1.66967			4.2573	3.05211	3.34245			6.04378	5.31392		4.93183	5.56881		3.78201	4.31779	4.02317	2.69173	7.27879	4.44029	9.22456
PC_33_1_17_1_16_0	4.98668	1.21066	2.78733	2.67366	7.17168	5.06606	4.19927	4.68488		5.35453	8.62335	8.63363	9.92048		4.64982	3.08681	5.44363	4.80559	4.99174	5.72943	4.29616	4.28294	7.36542	6.13416	5.96212	7.94198	6.08435	8.2122	10.1901	3.33713		3.50965	3.78068	6.36411			5.66993	4.91561		6.22106	4.87346		5.50166	5.13681	4.19013	4.36388	6.44966	5.73526	8.09177
PC_33_1_18_1_15_0	4.99541	1.35157	4.10518	3.75034	8.46721	6.01967	4.86261	5.56742		5.00604	11.301	11.7589	11.0084		5.30375	4.0011	7.35071	5.6967	6.48583	7.36956	5.60952	5.53787	9.36934	8.48259	8.43296	9.79239	8.01919	9.42301		3.91945		4.01366	3.87833				7.55681	5.21653		7.07347	6.56629		7.32779	6.5876	5.7616	5.31654	7.99296	7.42371	9.39823
PC_33_2_18_2_15_0	15.4692		12.6197	14.7537	24.6952	19.1768	13.1058	13.753	21.3399	12.9502	30.2309	32.577	22.176		15.7469	13.1554	22.0248	19.4866	22.8393	26.6136	15.9652	17.7377	30.1763	20.1459	21.4116	23.2849	16.7906	21.2146	15.3445	18.2755		16.7124	12.4926	10.603			20.0731	17.8698		23.3786	23.4919		21.1318	24.518	20.5985	19.2134	24.1053	14.8809	27.8643
PC_34_0_18_0_16_0	17.9773		18.3549	19.8903	26.3712	25.1949	23.0608	26.2249	15.9011	24.9004	35.6867	33.5815	28.865		25.2246	20.4463	26.4478	22.5348	27.156	23.901	19.8995	24.0294	35.4993	28.9344	25.7081	27.8991	26.5548	30.8504	19.9844	23.6605		25.2019	18.5866	20.1675			27.8853	24.327		26.1856	26.2313		26.6702	23.6084	27.758	25.002	23.3861	29.3113	26.622
PC_34_1_18_1_16_0	169.588	39.8009	150.991	129.339	246.616	245.441	168.405	237.047	251.015	227.519	443.02	417.869	305.224		213.473	169.606	226.119	185.966	223.442	230.833	161.698	169.124	329.916	304.593	249.627	270.858	253.933	283.426	170.973	148.241		160.198	154.689	144.262			255.172	205.941		256.935	196.53		212.576	200.578	212.418	197.087	277.018	295.557	309.725
PC_34_2_18_1_16_1	5.15797	1.59088	7.22331	6.14006	11.3382	11.462	6.89347	8.57238	7.81416	7.86055	17.0742	15.2783	10.4336		10.1416	7.12073	10.1492	7.8524	8.05158	10.603	7.26207	6.82157	10.6535	11.2675	9.50799	13.3224	9.44423	11.7101	4.99043	4.90864		5.6765	5.72029	4.50251			9.85559	7.48111		10.2025	9.44811		10.7355	6.63601	10.4182	8.73064	19.8056	12.7915	12.8226
PC_34_2_18_2_16_0	410.426	92.1546	369.454	382.213	545.691	583.763	386.694	450.032	575.288	436.056	957.619	889.508	612.585		458.973	408.251	570.166	475.178	633.5	666.392	406.866	440.919	829.57	528.046	511.362	651.067	454.248	536.693	434.169	584.954		484.188	382.894	396.519			609.342	494.667		624.9	540.02		483.075	560.042	516.016	541.006	617.039	455.883	745.14
PC_34_3_16_0_18_3	7.12401	1.24868	4.47566	3.32547	7.77358	13.8888	8.71005	7.94209	10.2915	7.74408	15.7183	12.7065	10.9233		5.94665	4.00234	6.78119	5.51333	6.59216		5.0185	5.26325	17.7325	7.75265	8.53422	13.5309	6.32196	12.3753	3.9234	3.0402		6.3289	3.58998	3.76199			5.42988	3.12004		5.67548	6.7276		5.08969	4.30097	7.38857	7.42057	10.0237	11.0406	12.1545
PC_34_3_18_2_16_1	6.25378	1.43545	6.03324	7.45666	9.81624	11.7454	6.19462	7.04973	7.99097	5.74486	16.1225	13.9984	7.59602		7.01346	6.58609	9.97574	7.64063	7.54412	12.651	6.93477	6.9816	10.863	8.92466	7.19331	9.79909	6.4077	9.6735	4.27592	5.94017		7.38067	4.59425	6.02179			9.67457	6.28464		10.6386	9.28766		8.30676	7.69008	7.5241	7.42261	17.1163	8.11518	13.6146
PC_35_2_17_0_18_2	16.2634	4.11474	12.2255	15.5424	19.9086	17.1698	13.0437	17.3506	19.7885	16.2011	25.1875	20.0147	16.5964		16.7165	11.0237	20.2191	15.1157	22.7442	23.2086	17.0908	20.1609	26.2645	16.2987	15.2135	14.5025	19.9433	18.6318	16.4386	18.0108		17.7427	14.1993	12.5845			24.3779	14.8519		16.9272	22.286		25.7133	25.4631	17.48	16.8038	19.4848	15.9965	26.1365
PC_36_1_18_0_18_1	20.1973	4.54884	10.3306	11.5255	22.0699	22.9386	21.1136	28.1549	24.2552	25.5737	42.2537	38.4838	42.0912		20.0363	14.938	20.2834	15.0209	18.5082	23.5513	15.818	20.4074	38.5643	39.2711	18.1059	19.1037	25.9157	33.4916	15.6025	10.4046		14.4777	10.7981	12.8069			23.4967	15.8416		18.9099	18.1827		26.8865	20.3351	20.9028	18.0012	18.54	42.3481	18.4662
PC_36_2_18_0_18_2	144.847	27.2047	101.732	128.953	184.095	191.829	142.108	187.415	209.869	172.544	231.532	262.844	220.627		177.146	137.934	204.003	168.575	214.206	219.918	158.517	200.743	247.854	176.808	148.413	130.697	177.019	195.475	139.871	150.321		189.302	124.663	139.962			185.811	146.557		194.707	194.822		202.365	171.536	196.015	188.123	165.972	192.107	151.498
PC_36_2_18_1_18_1	13.869	3.0756	14.6859	16.7333	22.4897	30.6281	17.427	19.0033	17.6561	18.4613	38.2963	42.0943	30.4943		19.311	16.5578	19.3942	14.4294	22.1819	22.4968	13.6592	16.8542	31.8708	26.9954	17.0648	18.2407	20.4818	18.2745	15.6657	15.7073		16.6534	15.8607	14.588			26.1909	22.6885		26.0959	25.2037		26.2801	19.1025	30.4926	30.2431	29.058	37.4369	20.8645
PC_36_2_20_2_16_0	8.08689	1.5154	5.53062	7.4239	8.41582	8.04462	6.95848	12.3503	10.6015	9.50151	17.7421	17.1022	9.64076		8.23684	5.99146	7.09558	6.29055	6.85233	7.017	5.05875	6.37698	13.1211	11.1144	8.61829	13.9161	8.30931	10.8266	4.54454	5.62457		5.75641	4.69173	4.08776			13.4698	7.35566		7.15915	7.94161		6.72265	9.23956	5.94329	4.84799	11.7458	9.33615	18.0304
PC_36_3_18_1_18_2	47.2288	9.11046	49.1818	49.3811	65.4917	78.8462	54.9278	48.9272	52.5785	46.2246	129.472	96.0881	76.3098		58.5181	42.8594	63.1804	46.9746	73.4812	101.658	45.1929	61.6971	92.9468	55.5304	52.3277	56.3744	57.9005	67.3339	44.9056	58.5589		66.9112	47.4809	47.4478			78.6904	55.9408		73.3803	87.2772		77.4931	60.9005	86.2977	89.381	89.9989	77.8974	70.3378
PC_36_3_20_3_16_0	69.5745	18.5718	56.964	39.2826	65.9409	62.8152	64.415	82.3194	98.6954	81.5024	178.834	113.466	82.1862		78.6604	45.3533	66.2654	50.5175	40.6683	61.1537	38.2539	48.3764	96.6219	89.6603	80.9097	151.095	69.7133	108.952	40.5847	39.2278		40.4927	36.5931	35.3331			118.177	53.3453		38.2997	71.9693		45.2408	54.9765	53.13	47.3764	111.191	71.4745	143.666
PC_36_4_18_2_18_2	26.7802	3.30811	31.0285	41.5723	33.4925	41.5303	30.5205	32.3947	28.4137	29.246	65.2693	61.645	38.4934		30.4925	26.8247	29.7739	20.7977	51.5488	53.3575	28.4174	35.9183	55.9923	33.6569	28.8318	19.8546	26.9676	36.1153	23.465	42.2827		46.0745	31.4888	41.2611			36.8021	32.2833		37.9285	46.9039		35.8472	31.3173	43.0814	44.8481	30.9562	43.0655	30.6618
PC_36_4_20_4_16_0	94.0823	25.4581	157.317	144.973	257.299	185.329	135.823	181.788	190.564	153.216	440.184	375.594	248.128		233.337	199.733	118.916	106.145	148.43	134.294	141.075	128.61	237.589	185.811	296.42	440.988	195.984	264.873	240.498	224.953		102.019	162.861	159.052			254.825	184.56		110.087	107.254		139.632	161.944	164.343	154.17	322.693	121.074	319.721
PC_36_5_16_0_20_5	19.5218	3.82143	11.0955	10.9779	29.5025	33.1392	16.9678	17.3706	27.6599	19.8994	27.3247	28.4576	31.7786		19.3684	15.4566	10.2087	16.4511	12.4079	20.3076	9.55563	17.132	10.9664	8.22285	22.1496	31.8605	30.2413	35.3404	15.1546	6.91749		8.36753	9.75963	12.6951			9.87678	4.13694		12.0664	9.11045		8.83973		16.2974	13.2307	15.8873	9.86608	21.0886
PC_37_3_20_3_17_0	5.06442	1.55705	4.37069	4.8947	4.0633	6.92911	6.31781	8.98604	9.24828	7.15003	4.51252	4.19321	2.9795		3.29304	2.10818	2.70438	2.22627	3.36304	4.6345	2.5554	3.64384	4.97853	3.58277	4.05728	5.01041	4.82512	6.38936	2.81108	3.06068		2.15599	2.74666	2.68826			7.47637	3.33393		1.88639	5.97686		6.34086	3.77333	5.10578	4.63605	6.13805	6.3486	6.55495
PC_37_4_17_0_20_4	5.44989	1.8231	6.25853	7.88038	12.6669	9.82428	7.03694	9.19867	9.56238	7.38129	12.7677	11.2302	8.24017		9.28272	7.08448	5.93189	5.38916	6.08956	7.4417	6.44743	6.5823	8.88389	6.655	11.6978	13.166	9.63676	11.9032	9.60711	7.77188		4.55992	6.84945	5.63371			11.9855	7.90481		5.60134	6.75462		9.83015	8.09535	9.94633	9.61784	13.6284	8.62592	13.244
PC_38_3_18_0_20_3	26.7584	6.58542	16.8362	16.7021	24.7202	20.769	29.5926	41.7315	46.3841	43.4229	46.6276	31.6829	22.519		34.1187	15.9943	26.8813	19.3945	15.4714	17.7497	13.5976	22.2174	29.0961	34.8887	22.2723	29.6733	28.9212	45.4784	13.4931	10.4577		15.1798	12.8076	12.9666			33.3947	18.6306		13.8423	26.812		20.6594	15.8155	17.929	17.4892	25.3438	38.8347	25.4912
PC_38_4_18_0_20_4	31.7677	8.967	49.3603	54.1815	104.684	64.6464	59.9225	74.7446	73.1031	64.0656	125.581	108.072	77.1967		104.112	84.4494	46.4718	41.8957	60.3694	57.0355	60.5437	59.8436	73.6964	60.3734	92.2785	96.537	101.037	108.162	97.0386	75.6675		44.4636	57.5598	55.6832			81.7525	59.0695		37.2191	40.9235		72.9665	54.9721	72.1135	69.2706	97.3615	64.1387	61.8366
PC_38_4_20_3_18_1	7.95511	2.31214	9.82452	8.96433	11.9238	9.60661	10.4585	12.971	13.5585	14.2177	27.1886	19.4243	10.1179		15.785	8.60595	9.28775	7.1948	9.29721	10.9035	6.44785	9.11525	15.1327	14.4823	12.4923	15.9706	14.4742	17.0969	7.18614	6.37772		7.80672	8.49011	6.24484			18.4677	11.35		6.83328	12.7334		10.4527	7.58595	11.1372	10.2486	19.5649	18.4728	16.1541
PC_38_4_22_4_16_0	3.50327		5.58163	5.05959	5.72904	4.85	5.91337	7.87426	5.8387	7.51426	15.127	10.6209	9.13051		9.2947	6.05917	4.05487	4.42997	6.17951	5.07101	3.72687	5.31875	9.10403	7.5141	8.98146	9.38061	7.97505	10.2919	5.67093	5.28516		5.01357	6.04726	6.82309			7.34206	5.48845		4.56153	6.08555		6.4427	6.69585	5.99199	6.92995	8.28191	7.14558	8.19701
PC_38_5_18_1_20_4	7.31937	2.23261	16.2566	18.4734	26.1985	21.0289	15.8358	17.4847	17.2166	13.2709	41.6094	33.5824	20.7647		22.7879	16.6477	11.2283	10.237	15.9807	16.1213	14.0673	14.121	21.2251	16.8521	24.0867	25.5351	23.9484	26.6533	21.1976	17.5603		12.5678	19.6147	18.588			22.9189	18.9801		11.7034	14.4776		20.2791	13.5633	21.7971	22.1199	36.4449	18.4583	20.1397
PC_38_5_22_5_16_0	13.8204	2.85179	15.2739	17.4804	22.8294	20.5137	16.8114	20.6698	23.3968	20.1369	36.6534	25.5908	31.0245		25.7248	14.9385	13.3247	13.2016	16.1157	22.2713	13.5501	17.0413	17.3619	14.2759	23.6805	25.4308	28.707	36.9017	17.1308	11.2163		10.015	16.6516	21.2002			16.5517	9.85857		14.8346	11.9334		17.7546	13.6489	18.0961	17.5822	20.1874	17.8932	18.9595
PC_38_6_20_4_18_2	9.84331		13.0108	15.2975	18.291	19.7521	12.0564	15.4696	12.1948	13.7606	31.8461	28.1662	16.9206		21.3992	15.5944	9.82593	9.5519	15.8531	18.151	11.6748	15.8453	19.1261	14.2719	15.8763	18.8843	18.3706	21.3276	15.7756	17.7686		16.4384	13.0345	15.8626			18.0499	14.2657		11.4113	12.8937		12.9383	10.1922	16.4461	14.576	20.1678	13.5757	18.1353
PC_38_6_22_6_16_0	74.2882	16.9941	27.5588	26.3368	94.3832	102.132	51.5607	61.2353	97.9848	54.6752	162.972	128.868	83.7838		71.8598	66.5224	62.5667	78.8875	55.1323	50.5127	47.0759	55.6623	94.9604	69.8785	86.1834	160.489	108.994	72.5747	102.051	60.5294		30.1401	35.2803	30.4234			99.959	43.7788		107.229	21.1641		53.5858	52.6164	65.6666	42.935	91.7821	41.3503	136.296
PE_O_34_3_16_1_18_2	0.757103		0.68303	0.642498	1.4848	1.52587	0.881955	0.814336	1.50408	0.972299	1.48589	1.45924	1.26472		1.22459	0.815145	0.832863	0.858835	1.69086	1.78103	0.489233	0.900958	0.861356	0.791977	0.781558	0.577786	1.01547	0.731121	0.634892	0.769215		1.16101	0.76619	0.571949			0.900917	0.878034		1.31537	1.24439		0.977712	1.13163	1.17569	1.32867	0.667567	1.25497	0.807762
PE_O_36_3_18_1_18_2	1.11301	0.229819	1.3292	0.868224	2.11501	2.19071	1.45293	1.23969	1.75734	1.63997	2.10282	2.39929	3.03497		2.39393	1.60802	1.18971	1.84191	3.38078	3.93545	1.10983	1.9255	1.92618	1.77825	1.11924	0.95621	1.77211	1.42639	1.30594	2.05325		2.01644	1.22632	1.0517			1.83181	1.31003		2.1858	1.94654		2.04667	2.40061	2.14466	2.27816	1.43575	2.05218	1.37561
PE_O_36_4_18_2_18_2	0.720947		0.835919	0.619105		2.24397	0.648928	1.02	1.06376	0.779628	1.63956	1.39078	1.53495		1.18167	0.506854	0.291957	0.587728	1.85716	2.32441	0.435986	0.970394	0.860766	0.769527	0.643166		0.389318		0.606061	0.999462		1.63814	0.80052				0.731467	0.70868		1.25294	1.41007		1.05209	1.1547	0.658486	1.63764	0.731604	1.55391	1.20304
PE_O_36_5_16_1_20_4	2.09779		2.95206	3.54924	7.80405	4.67802	3.15274	2.57562	4.15241	3.10133	3.88559	3.94005	4.38502		6.06155	3.38852	2.08962	2.62964	4.74759	3.69729	2.18114	2.49568	1.88658	1.41684	3.65458	4.04124	5.64289	3.99425	2.7996	3.34372		1.94388	3.82972	2.43624			3.63264	2.92688		2.48668	4.01051		2.28756	2.30395	4.92811	4.68676	3.01336	3.49179	2.9164
PE_O_38_6_18_2_20_4	3.37283		4.53537	4.59937		7.51217	4.18993	4.04371	6.86166	4.61654	6.59898	6.68779	5.58049		8.07476	4.48507	2.86034	2.74408	6.44637	5.32056	3.27472	4.35918	1.50934	2.03311	3.53035	4.99273	7.28724	5.53876	4.32714	5.56322		2.81873	3.80443	3.30038			4.56607	4.10996		4.47615	3.13647		4.24386	3.22749	5.63856	4.99782	4.00264	4.77337	4.19885
PE_36_2_18_2_18_0	2.83648	0.793487	1.86825	2.94255	3.01296	3.36511	1.60764	3.77256	3.35086	0.852735	7.6483	9.08793	3.17423		1.76425	1.35924	4.94407	3.37337	2.10114	2.71031	2.00209	2.82275	7.76633	4.89745	3.97513	8.77367	2.23941	2.6839	1.60876	2.78906		2.7836	1.86524	1.91386			7.00939	3.98766		2.14307	5.65993		3.35789	3.77907	2.69244	3.23173	3.41757	4.73271	5.48501
PE_38_4_20_4_18_0	3.67398	0.998266	4.76648	5.84346	8.77887	5.90531	4.15102	6.80778	5.75401	2.2901	14.7422	17.2481	6.82872		4.37222	3.29284	5.87281	5.05045	3.91791	4.19958	4.14377	4.38395	9.75848	6.32307	13.3147		4.52155	6.78915	4.54497	5.18228		4.57595	4.31725	3.57321			14.0938	10.6571		2.77047	7.33662		6.65941	7.05765	6.24204	6.62969	9.88576	5.75094	10.8148
PI_34_1_18_1_16_0	2.06164	0.511435	1.10092	1.53152	0.68086	1.10529	1.63952	0.672154	0.689277	0.516667	2.97185	3.59482	1.44564		0.363013	1.08316	1.87089	0.301926	1.31218	1.66877	1.04312	1.3121	2.70309	1.97881	2.07476	1.16069	0.746203	1.4233	0.321672	0.486332		1.08072	1.07828	0.884715			1.10336	0.74256		2.32744	1.65905		1.91028	2.69637	1.83462	1.4931	0.712611	1.69962	1.55565
PI_34_2_18_2_16_0	1.14222	0.264918	0.844357	0.875109	1.02725	0.612697	0.718079	1.04454	1.36742	1.32274	3.7069	3.31825	1.71405		0.862593	0.630954	1.69153	1.15225	0.931827	0.898923	1.05356	1.13035	2.77236	2.1565	1.23965	2.01484	1.48686	2.04283	0.74248	1.24559		0.990312	0.731598	0.659572			1.37913	1.06248		1.99891	1.3816		0.991118	1.38141	1.18468	1.01749	1.70643	1.00882	1.94623
PI_36_1_18_0_18_1	1.6301	0.224965	1.08491	1.40012	1.95328	1.18124	1.47859	1.59955	1.53124	1.23621	4.43319	4.14863	2.28958		1.54987	1.28165	1.34268	0.991412	1.50453	1.65635	0.95845	1.18967	4.73272	4.00766	1.53124	2.18584	1.60372	1.85362	0.835918	1.90297		1.14865	1.08309	0.998522			3.45899	2.35696		2.41408	1.66943		1.99065	2.84952	1.85756	1.58801	1.88187	2.402	2.43797
PI_36_2_18_0_18_2	2.56484	0.802142	2.20281	2.83855	3.36645	1.92442	2.65729	2.61494	3.75948	2.89218	9.99786	8.17685	3.90111		3.22845	3.00527	4.33891	4.0231	2.74662	2.64804	2.47149	2.92057	8.40778	5.67711	3.64226	5.27052	3.80911	4.81832	2.81344	5.0056		3.3673	2.40387	2.51637			4.6016	3.66727		5.64172	4.13269		3.98205	5.15592	5.14554	4.14187	6.7287	3.25736	5.61924
PI_36_2_18_1_18_1	0.676385		0.560091	0.785312	0.738021	0.58494	0.590091	0.574187	0.333358	0.586694		2.12102	0.954965		0.591983	0.546535	0.715993	0.467513	0.797657	0.839869	0.426446	0.584263		1.42892	0.504565	0.714106	0.750269	0.615783	0.538715	0.758676		0.54196	0.671389	0.198455			1.45431	0.969009		0.779598	1.11065		0.611122	0.911163	1.41278	1.14843	0.784312	1.65696	0.675928
PI_38_3_18_0_20_3	2.45871	0.571482	2.16989	1.88043	2.13017	1.02298	2.0859	3.41947	2.57999	2.35941	4.17627	3.75715	2.06719		2.18346	1.66247	3.49417	2.60146	2.0099	2.19433	1.57835	1.65759	3.5462	3.5398	1.70679	2.64031	2.13873	2.53088	1.13685	1.60008		1.45708	1.04965	0.824269			3.04665	2.11088		1.12714	3.18734		2.12061	2.32317	2.20229	1.62064	3.51428	3.14008	3.23034
PI_38_4_18_0_20_4	13.2729	3.0165	16.1293	18.5387	26.1125	10.8197	14.107	19.455	18.9092	17.5441	25.2294	21.6725	14.814		15.6352	13.3135	19.9753	16.1581	19.4135	16.9554	14.2973	13.5586	24.3792	17.8792	18.007	18.4855	18.296	20.0482	17.2352	17.4749		11.7651	13.4127	10.2045			19.5058	17.5958		13.1123	16.0664		20.322	19.4895	20.5307	15.6251	25.0115	17.3708	19.2148
SE_41_1_27_1_14_0	30.8448	4.42878	15.4399	15.0792	26.0277	29.5097	25.0989	29.2812	47.9963	24.7744	38.7452	27.461	31.0753		24.2812	11.0119	21.0556	15.814	16.9267	22.6464	16.1923	21.5552	21.2816	15.7752	26.9314	33.262	32.0879		12.8835	9.22374		14.0554	11.8437	17.459			22.0739	15.3605		17.5407	13.1457		17.7043	20.5018	14.058	14.3201	21.2883	18.931	29.1233
SE_42_1_27_1_15_0	9.24542	1.41571	3.95757	4.11308	9.66529	9.98488	6.4659	8.04358	12.2363	5.99	8.71394	6.99979	10.0126		7.61683	4.75047	6.81062	5.93247	7.73277	7.93043	5.86531	7.55117	7.73519	4.92154	9.23282	7.6569	12.6324		5.41451	5.511		4.79655	3.77545	4.91814			7.26083	7.33671		6.79939	4.23095		6.28621	9.48033	5.54823	5.77122	6.92789	5.38175	7.34534
SE_43_1_27_1_16_0	253.187	56.022	218.782	214.565	365.23	370.97	247.937	305.01	430.642	302.319	405.03	301.802	354.195		331.126	273.572	251.035	242.056	230.056	242.933	222.023	225.49	301.362	252.89	319.104	354.659	356.181	448.582	321.46	302.992		181.903	224.014	245.18			286.701	246.825		277.091	224.081		267.781	296.592	287.695	300.609	352.098	281.461	287.088
SE_43_2_27_1_16_1	102.859	27.8437	69.2386	73.6406	168.253	173.827	115.895	145.49	273.118	147.234	193.338	152.158	173.249		141.358	88.9884	106.737	96.4256	77.3002	103.135	78.6411	77.3857	116.461	115.422	117.28	172.559	162.725	282.746	107.138	75.6597		48.769	58.8766	101.838			103.088	69.1382		122.192	79.6673		111.981	78.5344	81.9142	90.2545	161.523	105.709	138.911
SE_44_1_27_1_17_0	5.91337	1.02702	3.50384	3.96718	7.74772	6.55589	4.61573	6.98364	8.4764	5.66962	4.69336	3.60689	8.27713		5.1324	3.71386	4.59683	3.7287	3.45356	5.03478	5.26646	5.51242	3.88162	3.49711	5.8693	3.5263	6.27613		5.43174	4.7325		2.544	2.55621	3.15856			3.84587	4.7548		4.65144	4.021		6.16726	6.50881	4.3356	5.34751	4.53747	5.50481	3.78431
SE_44_2_27_1_17_1	10.0775	2.06006	5.54131	6.75933	12.8816	12.0153	8.6398	10.6443	19.0861	11.5353	10.695	9.89028	15.0042		12.2994	6.74064	8.77191	7.66144	8.4599	10.1999	7.10305	8.87413	10.2156	6.88268	10.0125	10.4118	14.2474		8.27209	7.56264		4.16205	4.2868	5.41939			7.79401	6.77958		7.78472	6.86468		9.93289	9.87086	6.94813	6.98691	10.1602	10.0348	11.1097
SE_45_1_27_1_18_0	15.6029	2.17991	7.39499	10.1455	16.4723	13.612	9.63907	12.2284	13.4934	13.4789	9.99541	8.63599	13.4926		14.3517	11.6842	8.04717	8.47213	7.25225	10.5313	11.4333	10.6832	10.9096	12.4178	13.4665	8.81345	15.6543	17.1274	13.4545	9.12537		7.42047	7.68229	7.37109			11.0697	8.49535		9.62299	12.9953		12.9157	14.9236	9.45633	11.3141	9.18717	14.7474	6.64996
SE_45_2_27_1_18_1	463.016	115.331	433.234	398.06	719.035	723.517	481.934	551.107	892.95	625.743	682.18	549.984	739.492		678.839	541.936	485.52	471.544	453.408	526.966	442.326	451.397	627.033	606.774	563.368	581.565	773.4	776.651	595.611	501.716		315.833	423.549	437.75			588.396	511.904		577.876	584.098		607.379	629.245	558.282	579.371	627.873	761.051	472.616
SE_45_3_27_1_18_2	1523.81	327.574	1274.91	1346.14	2478.15	2369.98	1669.73	1603.8		1679.02	2006.03	1632.55	1951.48		2143.55	1804.93	1799.26	1726.99	1748.07	1900.09	1505.2	1698.53	2066.3	1675.5	1650.75	1585.41	2149.45	2375.41	1865.62	2006.84		1594.96	1339.28	1446.42			1761.41	1526.04		1943.09	1732.36		1925.41	2149.52	1881.32	2008.26	2017.33	1807.87	1523.19
SE_45_4_27_1_18_3	49.3774	9.77065	35.9009	30.5596	77.5947	83.6966	60.5764	53.1512		84.8035	79.382	61.7418	85.2941		76.9997	49.8602	41.8293	36.5618	38.3111	68.2627	38.3728	46.6435	59.425	46.1628	63.6137	66.4944	77.777	122.519	48.2682	35.0212		37.2116	33.7476	45.6524			44.3973	30.8392		39.5451	38.9619		56.2843	37.8736	54.063	60.7042	55.9712	73.5178	46.613
SE_47_4_27_1_20_3	29.0347	7.17561	22.4869	22.6577	34.5638	28.3575	34.5026	39.094	64.5581	34.5457	37.9746	26.9544	26.2366		39.8961	29.69	23.3479	22.6825	17.9809	21.6839	16.4764	19.9625	29.8572	34.3051	28.303	35.236	39.5311	54.9532	24.9745	22.0299		12.0049	15.2442	20.9264			32.8446	23.4989		14.5825	29.5296		20.5197	24.8455	22.9902	22.1814	38.0031	33.8636	27.9061
SE_47_5_27_1_20_4	136.929	36.2974	207.138	216.129	412.937	320.691	249.751	256.477	414.007	227.824	324.397	264.597	287.504		385.14	338.717	161.835	166.152	175.471	154.581	229.445	193.134	261.949	215.078	353.023	377.936	398.266	430.911	417.065	366.646		137.829	243.739	281.43			272.159	235.676		187.69	162.952		240.49	246.124	264.565	261.16	404.956	206.876	226.693
SE_47_6_27_1_20_5	33.6731	6.52035	17.0115	14.792	74.2585		32.6392	32.2657		37.274	28.6429	26.2787	45.6586		60.1988	42.4442	19.6405	25.6882	20.7049	28.2334	19.7666	25.2014	14.7529	10.6296	39.1975	41.1985			45.938	22.7186		10.2722	19.35	35.227			16.2844	9.61954		28.254	9.93497		21.8989	15.169	28.0113	29.3219	23.3302	23.9016	22.0447
SE_49_7_27_1_22_6	18.8136	4.98198	9.69063	9.63066	36.45	44.9431	22.6261	20.866	45.3814	19.151	28.6021	22.1035	21.7801		27.6397	26.3254	18.6385	26.8723	14.1112	15.1935	16.951	17.6416	25.9102	18.885	23.7171	33.3889	47.682	30.6032	36.6179	28.7113		8.50167	11.7589	12.0772			25.468	14.0194		31.2708	8.15371		20.3588	20.4443	23.1832	16.2213	28.7049	14.0891	24.7295
SM_32_1	4.87578	0.982931	2.95268	2.871	7.12645	7.03331	4.49565	5.00381	6.36993	6.02739	6.33386	5.11308	4.78825		4.61329	2.8749	5.54685	4.92056	4.114	5.04632	4.142	4.06703	3.86076	3.52094	5.17974	4.85909	7.42209		4.89896	3.76183		3.83522	4.81773	4.51087			5.05261	4.03317		4.63955	3.47063		4.67857	4.61644	5.01778	4.9488	5.87726	3.41362	4.5479
SM_34_0	0.817945	0.269627	0.52497	0.809418	1.72348	1.99053	0.613944	0.731157	0.917029	0.927928	2.16418	1.59852	1.46721		0.701812	0.565304	0.765664	0.617506	0.798785	1.2714	0.805102	0.984905	1.13627	1.05919	1.06964	1.38111	1.9187	1.81424	1.80402	1.94227		0.788988	0.666707	1.048			1.03331	1.02936		0.929548	0.87946		1.46461	1.29521	1.67807	1.64437	0.963958		1.18194
SM_34_1	38.6422	8.98947	28.6652	33.1738	77.2714	75.7431	40.2235	46.4579	45.1188	51.46	64.122	48.7618	61.1967		41.3718	36.0593	40.8815	40.3926	46.2166	50.7726	36.9692	36.3688	49.375	40.5212	46.6369	42.6427	58.8486	60.6199	62.7262	53.7139		39.0525	42.3119	40.0456			49.5784	48.0385		55.4926	38.7616		53.6688	57.2434	52.9763	58.4894	57.4232	42.5969	43.4505
SM_34_2	4.8231	1.18064	4.30039	4.75596	10.5098	10.0516	5.56508	6.26863	6.18957	6.86864	8.31642	6.71118	7.34208		6.45472	6.05802	7.74713	7.0954	6.93581	7.4157	4.98285	4.94998	7.20725	5.39581	6.31129	6.03248	7.23801	8.0644	8.54421	7.66164		5.50727	6.12626	5.75435			6.51782	5.57641		6.60869	5.25999		6.81709	8.04532	7.54282	8.83575	8.38212	5.81903	5.93537
SM_36_1	7.20867	1.9681	4.49506	4.7537	11.6522	11.2607	6.17308	7.84132	6.39413	7.41213	8.67502	7.74791	8.26448		7.67574	7.24723	8.91785	8.67668	7.07171	7.03347	6.23433	5.57116	8.76102	7.78645	8.43509	7.96542	10.795	11.9198	11.6259	9.2145		5.13048	6.13665	4.66941			7.22132	5.62961		7.82296	6.15687		9.17824	9.97233	8.44807	9.19194	9.9751	6.02591	7.31769
SM_36_2_a	3.12449	0.914366	2.48115	3.01216	6.22585	5.80135	3.05002	3.90133	3.15324	3.41921	4.78506	3.86955	4.18215		4.47047	4.45295	5.38578	4.71237	3.77358	4.23912	3.10056	2.76264	4.4075	3.57389	3.87581	3.6632	4.40762	4.60234	5.75203	5.1103		2.9485	3.03666	2.50661			3.34212	2.97954		4.48577	2.72965		4.7111	5.62621	4.56843	5.41984	5.10773	2.97897	3.62175
SM_36_2_b	1.43666	0.404702	1.47251	1.50576	2.417	2.71872	1.40917	1.73925	1.39526	1.58737	5.18201	4.48663	3.66061		2.43533	1.76394	2.96692	2.17884	2.78606	3.31487	1.99456	2.05442	3.7515	2.80489	2.3822	2.97974	1.21005	2.46833	1.82834	2.42899		1.91954	1.39541	1.45577			2.27042	1.91568		2.72801	2.19927		2.09967	2.64296	2.12628	2.2993	3.01636	2.04503	3.44253
SM_38_1	5.27997	1.22106	3.04516	3.22574	6.69116	6.81402	4.79046	5.37775	4.23286	5.93044	8.31905	6.49078	4.79564		5.32707	4.16891	5.85549	5.83423	4.87902	4.32726	4.49351	4.54889	5.92564	5.25777	5.65887	6.75599	7.648	10.2088	5.92307	6.2314		4.29458	4.64081	3.57679			5.84369	4.48221		4.803	4.65393		5.82862	6.37934	5.66396	5.70088	7.39043	4.16791	5.40471
SM_38_2	1.81726	0.355463	1.32264	1.35525	3.1562	3.58841	1.7415	2.17384	1.61618	1.61055	2.9382	2.02618	2.04398		2.55133	2.49604	2.94413	2.73174	2.00467	2.12981	1.929	1.6562	2.55442	2.02625	2.13427	2.67456	2.57187	2.75081	2.69532	2.6992		1.7026	1.8044	1.07766			2.26718	1.81372		2.04173	1.74719		2.56474	3.6944	2.55449	2.59336	3.00365	1.93649	2.31464
SM_40_1	8.86758	1.76907	5.90769	5.49028	12.4704	13.6079	7.34881	9.35893	8.76005	10.8383	12.4166	9.72387	9.9101		8.42925	7.20402	7.84982	8.86988	7.93053	7.86296	8.12369	8.05145	10.1505	8.94199	9.78307	10.4887	12.8586	14.9449	10.6631	11.1691		6.91908	8.46793	6.25179			9.7265	8.52801		8.89	8.95276		8.20139	10.191	9.01754	10.0176	11.1316	7.80004	8.6481
SM_40_2	6.58324	1.60455	5.18547	5.77337	12.7737	13.9636	6.93505	8.25255	6.95922	9.08158	11.7103	9.39052	8.36634		8.9942	8.11615	9.77669	9.32149	8.22983	7.99526	7.5175	7.38894	8.3195	6.73775	9.28098	10.1288	11.5678	13.4183	9.96334	9.99878		6.65826	8.63658	6.32418			9.65313	7.75746		8.67206	6.64612		9.49713	10.8559	9.43444	10.6623	13.0437	6.78531	8.78059
SM_42_2	16.6625	4.29279	14.8454	16.1313	34.5626	35.633	15.6948	21.5993	16.2358	23.5485	34.9438	27.0515	34.6407		21.7153	20.2784	18.2937	18.5257	22.8553	20.5864	18.1811	18.221	26.1381	18.0341	21.5939	28.0884	24.964	24.9478	33.5127	30.846		15.2125	20.5864	18.2193			25.8961	22.1208		25.9414	19.3842		24.4886	25.2668	24.5895	28.5251	40.9566	24.7678	27.966
ST_27_1					1753.94	1739.9			3069.64		1842.16	2510.88	2530.94		2429.92	1637.54	1924.8	1805.26	1640.31	1973.96	1555.78	1603.18	2016.34	1609.83	2294.41	1921.66	2366	2212.48	1768.62	1705.71		1195.2	1365.9	1483.87			1702.51			1828.77	1546.17		1690.91	1819.72	1561.91	1671.08	2139.84	2094.12	2131.23
TAG_46_1		2.18333	8.99353	8.90144	2.99941	3.48318	16.6586	22.3879	13.2641	5.45464	13.687	10.7323	5.75708		1.91989	0.633393	11.8105	4.49842	2.93006	2.90756	6.73413	2.44559	5.596	13.8964	6.18316	17.7057	2.72862					2.08656	2.60169				3.08548	1.83245		1.26547	12.152			1.47115	1.61173	0.71783	2.33912	12.8179	8.13414
TAG_48_0			4.18451	5.56861			7.29573	6.85609	11.2879	3.83449	6.34203	5.91117	8.6201		2.04979	1.0347	9.62991	3.60595	2.70809	2.48801	3.77633	2.52133	8.0144	9.45568	4.99921	11.9759	3.22962	10.5413	2.21418	1.5887											7.20818		1.81193	2.02595			1.17382	6.24066	6.08223
TAG_48_1	87.2848	11.035	28.8916	30.2111	12.4275	13.8857	40.3842	52.4545	54.177	24.1041	49.8297	46.087	33.6094		14.3788	5.62939	52.9604	22.7672	15.9155	15.0369	29.6065	17.0884	31.9057	53.6802	32.7955	82.9248	14.0552	76.1681	12.1971	3.53261		10.291	11.7915	4.87695			23.3656	13.6386		8.42566	50.8933		10.8069	10.5026	7.22464	4.32539	14.6566	57.2877	43.553
TAG_48_2	47.9332	6.54029	28.7084	28.9397	13.2593	16.3162	42.0897	51.0257	38.8381	18.8938	38.3413	36.662	21.8335		12.366	4.69954	37.9631	17.286	13.0849	13.4383	27.2299	14.3349	19.1803	44.3549	26.2187	61.0896	12.3674	66.4425	10.9158	3.25642		12.0244	10.2807	5.04882			20.2543	10.4822		7.90134	41.3119		10.9841	8.65742	6.99036	3.61467	16.4994	49.1565	32.1293
TAG_48_3	12.0954	1.55819	11.7959	12.1833	4.28747	6.71006	12.5165	16.6334	11.0414	5.48479	15.0626	12.6537	5.46393		4.61539	2.14964	11.9569	5.54886	5.07481	7.23794	10.9944	5.62747	6.58613	12.2362	8.44497	18.3853	3.81226	20.6726	3.78679	1.35534		4.79927	4.25976	2.56236			6.5953	3.76981		3.05208	15.1042		4.34799	2.88469	2.92992		5.98965	17.7552	9.52698
TAG_49_1	14.9143	1.48218	5.11833	6.76717	2.37161	1.97721	6.94339	7.89356	8.00587	2.88307	5.57385	5.03556	6.99772		2.22753	1.16596	9.01955	4.85157	2.884	3.57465	6.68644	4.46616	6.29823	6.61375	6.98215	11.3317	2.81418	13.8733	2.87678	1.10254		1.96441	2.03193	0.585657			5.46959	4.13434		1.4213	10.4149		1.95583	2.20483	1.46114	0.649767	1.83148	7.48488	6.57086
TAG_49_2	8.1634	1.33359	4.45849	5.45341	3.17271	3.12658	5.86487	7.01325	6.49594		4.68545	5.55418	4.80108		2.66394		8.08205	3.53622	2.92952	2.88466	6.29554	3.69622	4.29471	5.72039	4.94983	10.2384	3.08106	11.5475	2.70769	0.855439		2.14881	1.91195	0.739631			4.65048	3.30405		1.70366	8.2342		2.84166	2.48329	1.62693		3.3592	6.45793	5.71838
TAG_50_1		26.9895	64.6148	54.6855	34.1692	27.3926	52.3169	80.8514	114.693	48.0099	110.617	111.13	113.723		54.278	28.1022	131.909	65.5363	51.8275	39.4201	65.0598	53.1964	105.907	116.123	81.723	181.31	35.5668	102.028	51.8456	25.0619		25.2444	34.5247				67.2995	54.7083		24.4172	103.378		33.7725	41.0775	26.4848	21.0076	43.779	129.429	101.235
TAG_50_2	207.64	34.2188	118.626	107.486	69.6097	70.1511	102.724	164.529	171.922	73.6858	139.196	163.41	137.05		84.5563	48.0111	172.422	90.2072	69.8698	65.4415	127.865	78.5124	101.288	172.316	123.267	261.772	61.4886	162.08	93.2821	32.3783		55.5079	59.2054	30.5815			129.849	92.6201		55.2515	179.308		61.901	61.4704	43.9933	33.2923	108.099	203.618	155.6
TAG_50_3	55.6979	12.9844	77.9033	66.4624	37.8901	39.785	53.5049	71.5356	67.2031	31.2429	73.9778	81.4947	49.98		44.167	23.7214	83.0723	45.667	35.234	37.7084	69.5322	43.1232	42.9057	71.0544	55.2949	117.851	27.1864	75.7517	40.5197	13.9153		33.0694	27.5329	19.8711			57.3759	41.2029		29.2362	84.7471		38.1372	31.3307	22.6547	17.8374	58.4233	101.366	71.3986
TAG_50_4	13.5429	2.94844	21.5091	21.0837	10.0327	13.8861	15.8358	19.3228	15.7572	7.98822	19.1121	18.6901	10.9558		9.99239	5.80572	19.1672	9.75847	8.21338	16.5887	18.3496	10.8853	11.3943	13.6834	12.8966	29.3916	6.05509	20.943	8.63541	3.14653		9.34528	7.14327	6.32872			12.9181	8.95403		6.29343	21.8032		8.7627	6.8375	5.81139	4.7008	14.4806	29.8724	15.6363
TAG_51_1		1.15371	2.40339	3.19302	1.82956	1.36266	3.39301	4.48934	5.91263	2.36534	3.21251	3.44041	4.7541		2.1428	0.837166	6.41355	3.47695	1.82739	2.31688	3.21941	2.27701	4.15703	3.23665	4.2658	6.95416	2.26939	8.043	2.27348	0.801124		1.53804	1.48781	0.489603			2.84064	2.3687		1.11768	5.30815		1.79021	1.75371	1.1893		1.99003	6.79059	3.95364
TAG_51_2	15.0736	2.3936	10.143	10.333	6.83977	6.96206	10.4499	14.1909	13.7547	6.70385	9.51818	12.2013	13.1524		6.37381	3.42556	18.8435	8.11689	6.64474	6.91596	13.8294	8.99437	9.05895	9.73626	14.0235	20.5394	8.12858	18.1729	7.92516	2.79824		5.17612	6.09658	2.0084			15.0257	9.56787		5.0505	18.6103		6.39008	6.39737	4.26912	2.25743	9.61966	18.2188	12.7058
TAG_51_3	7.40273	1.73592	8.2936	9.1871	5.22215	4.63264	5.94881	7.99389	7.87676	3.83355	6.34686	8.40023	6.62154		5.62025	3.21327	11.0559	6.21518	4.36972	5.28575	9.8895	6.97454	6.26033	5.48102	8.14714	12.3237	4.34894	10.1414	5.48371	2.16159		3.71357	3.94373	2.13193			8.61518	6.23396		3.86019	11.8146		4.86039	5.23921	3.32128	2.25232	6.50405	10.3304	7.4914
TAG_52_2		61.8167	201.863	133.158	123.5	162.177	159.351	236.725	285.063	151.253	234.543	307.278	296.039		187.113	113.902	355.379	201.437	143.887	120.365	184.265	147.258	253.537	301.984	270.634	428.214	158.669	215.707	183.217	99.9889		110.265	146.245	82.1543			284.409	210.05		139.555	334.217		108.933	124.835	118.247	95.3269	219.493	468.54	280.684
TAG_52_3	308.104	55.6289	297.008	224.355	153.999	156.949	148.644	219.043	255.135	131.372	282.319	330.172	260.298		238.527	163.973	366.752	218.756	168.296	145.54	246.813	209.894	241.409	240.851	250.292	416.086	140.179	198.317	219.602	118.086		154.472	163.17	121.637			318.018	254.032		150.345	351.556		161.106	189.796	140.137	120.294	254.927	430.349	275.166
TAG_52_4	92.363	19.6489	146.458	118.327	67.5018	78.6669	61.4857	84.6729	100.055	48.6608	117.468	131.39	91.9425		102.269	71.1092	145.812	84.004	66.6099	91.9562	115.082	96.1134	101.081	77.5746	93.9585	160.175	45.344	79.3645	81.4314	51.7248		74.2438	63.174	77.7658			112.509	93.7235		59.904	134.752		73.5086	76.9038	55.4314	50.2912	105.368	174.168	101.599
TAG_52_5	17.9152	4.10501	35.5914	27.9766	17.4543	24.8445	17.6618	21.9107	22.6364	11.9138	30.7679	29.2315	19.6816		23.3946	14.9983	31.9845	17.2746	14.2781	33.0841	27.746	20.7897	22.4375	15.7139	23.4555	43.0315	10.9569	24.4326	17.3911	8.62873		16.1047	14.7335	16.4115			20.5727	16.873		10.3946	31.127		15.2327	13.0321	12.6621	12.5343	24.048	46.0088	24.5688
TAG_53_2		1.10383	5.34626	4.25588	2.57051	4.04764	3.83898	6.75249	5.9981	2.84494	5.72336	7.07904	7.19032		4.55695	2.09069	11.0444	6.549	3.78759	4.34452	6.02124	4.82208	6.53845	5.18946	8.43849	11.3123	3.7998	8.17515	4.56029	2.02693		2.40986	1.90844	0.876018			6.60782	4.54876		2.07347	10.5499		3.98148	3.55811	3.86624	1.85866	6.65477	13.044	7.09281
TAG_53_3	6.81328	1.14321	6.36293	5.79472	4.32681	4.45437	5.23995	6.11096	6.52369	3.39699	4.95537	6.37211	6.05275		5.37498	2.85699	9.97713	5.79814	3.18386	4.4109	6.23541	5.30995	5.17399	4.4945	7.42623	8.77911	4.2787	7.27533	4.26117	2.30697		3.40903	3.30403	1.81275			7.33914	5.6967		2.70146	9.46746		4.27671	3.85412	3.47248	2.98619	6.41812	12.2378	6.1384
TAG_53_4	3.13431	0.508976	3.94183	3.70973	2.48642	2.59303	2.30572	3.17969	3.50939	1.78653		4.24155	3.10957		3.31046	2.32699	6.13982	3.29875	2.26007	3.46799	4.3646	3.35911	3.34546	2.36935	4.24873	5.69549	2.31432	4.45329	3.15409	1.57385		2.24805	1.72686	1.61055			3.91717	3.36943		1.77842	6.07381		3.20217	2.61252	2.81166	1.69981	4.15867	6.69276
TAG_54_2		4.45944	13.2575	11.1509	7.4507	8.47534	9.70776	15.8115	22.2172	10.6192	16.1274	20.61	17.696		10.9402	6.98379	28.4796	14.2294	7.70381	7.01016	8.7802	8.07539	23.8474	16.311	17.494	25.5877	8.76437	14.7391	10.3322	5.95694		5.91537	8.0092	5.51969			21.2488	12.3353		6.37068	19.9209		8.42581	8.34387	9.35488	7.14628	12.7222	33.6572	16.8235
TAG_54_3		14.0069	77.6352	63.5414	39.1405	51.4777	38.572	53.7646	58.8499	37.3229	68.4096	70.1846	61.5914		58.7787	41.7879	115.663	62.4074	43.9072	39.0451	53.035	46.119	70.4816	65.1873	61.3424	76.242	41.5328	45.5177	48.2868	25.0491		31.5161	47.4147	26.6855			91.095	64.8184		30.8429	113.562		46.4941	38.1291	55.4139	63.6813	70.0677	127.225	65.9107
TAG_54_4		10.964	106.817	81.5304	37.2109	48.6043	32.8639	58.0183	52.7603	30.0741	60.1029	70.0764	57.8771		57.0115	43.4441	93.7974	52.3419	40.6712	47.061	54.4023	51.1719	55.2131	52.5094	60.1046	94.3197	35.8575	45.2522	47.7913	33.0445		38.7411	47.9845	38.4941			82.502	68.2317		32.4441	106.544		49.989	39.4593	58.5555	59.3473	72.2671	116.769	52.9327
TAG_54_5	67.4963	7.60888	69.8016	54.8094	26.4697	36.6818	24.4754	39.1548	39.2609	19.1473	51.8947	53.1297	38.9854		43.6354	31.0776	57.552	30.3497	27.3434	39.5984	41.9086	37.3309	39.6875	32.2582	47.4105	71.5229	20.6301	34.6865	33.4443	23.2339		28.832	30.8122	39.0941			47.0356	38.4188		19.2921	65.5599		33.5776	26.6082	36.1644	35.2423	44.675	86.2091	37.8342
TAG_54_6	24.4844	3.88663	30.7619	24.4033	16.2064	22.4695	15.4961	21.5052	18.8984	10.8234	25.6823	24.8746	19.0663		22.6501	16.0219	24.4761	14.5084	11.8324	24.2969	20.5021	18.4987	19.3966	14.401	24.2746	39.0042	11.4207	21.1615	15.3834	10.3777		12.6967	15.585	19.6722			18.8271	15.1025		8.28931	24.7698		14.098	11.2179	14.6693	14.2635	19.9761	39.1949	20.6024
TAG_54_7	7.13562	1.29521	7.80513	6.46879	6.59493	10.4633	5.38893	7.74514	6.299	3.22948	8.30226	7.92736	5.1162		6.3743	4.11387	6.94037	4.66066	3.28032	9.28482	6.29666	5.1468	5.42074	3.94338	6.9207	12.7897	3.94016	7.42717	4.50029	2.35616		3.70444	3.85356	4.88152			4.85606	3.28518		2.13333	5.54734		3.31074	2.5322	3.46001	3.80247	5.47534	9.53821	7.35274
TAG_56_3		0.344768	2.44398	2.01991		0.746327	0.558597	0.694325	1.09788	0.770702	1.87533	2.44281	1.7625		1.61235	1.37169	2.48975	1.18803	1.02163	0.657523	1.02889	1.02873	2.55265	1.71921	1.24761	3.69997	0.806746	1.19516	1.04327	0.782056		0.77203	1.22018				2.6245	1.75841			2.2293		0.938414	0.959959	2.31289	1.48342	3.33548	4.51877	3.33502
TAG_56_4		0.294716	5.52228	4.32278	1.6759	2.351	1.80855	3.18557	2.80793	1.72973	3.80988	5.14024	2.85928		3.59448	2.1023	4.26762	2.17363	2.10674	2.20878	2.29552	2.16411	3.0565	2.92885	3.10814	5.99282	2.25399	2.53373	1.73236	1.83535		1.92318	1.7707	1.09173			5.27627	3.53836		1.18999	6.16387		2.13417	1.6576	3.1313	2.6347	4.08985	5.61793	3.72125
TAG_56_5	4.25269	1.42725	13.2917	9.56826	7.18352	9.38525	7.05052	11.7929	8.4784	5.02485	11.6599	11.196	10.5472		12.5531	8.44885	10.3094	6.38117	5.98989	6.45915	8.85075	7.81639	9.64741	8.31232	15.4219		7.66474	11.3428	9.29116	5.74059		4.75145	6.01513	5.21671			10.6167	7.37735		2.96027	14.7339		6.91619	6.33828	7.58103	7.12697	10.8787	17.2255	9.3537
TAG_56_6	4.807	1.93592	25.337	18.8384	13.4184	16.4463	13.0524	21.452	16.5646	10.1589	16.3842	20.7423	18.3643		18.9363	15.0418	14.1051	10.8324	10.4297	10.8402	12.734	14.3113	12.8684	11.4723	24.7436	26.6335	11.6892	20.5564	15.7084	8.17471		8.92684	12.7378	12.8076			16.2501	12.9689		5.3743	21.5469		10.5728	10.0669	11.6151	10.1579	15.5632	25.5418	11.5537
TAG_56_7	11.8098	3.875	17.4011	13.2837	17.4969	20.6834	12.1059	19.7422	16.5886	9.06507	20.9856	22.1218	15.6175		23.271	13.9258	16.7284	13.8455	8.69307	11.0726	13.7117	13.3455	11.86	10.6647	20.6126		13.4502	17.1711	15.3842	8.35586		7.72778	9.65178	12.0645			14.0168	10.8212		6.20441	12.9311		10.0311	8.56588	11.1704	10.5042	14.3877	18.7702	23.5138
[truncated: 227 more columns]
